# Supplementary material for: HRPK-1, a conserved KH-domain protein, modulates microRNA activity during Caenorhabditis elegans development
Source: PLoS Genet. 2019 Oct 4;15(10):e1008067. doi: 10.1371/journal.pgen.1008067 (PMC6795461; doi:10.1371/journal.pgen.1008067)
Supplement: S1 Table — (XLSX) [file pgen.1008067.s001.xlsx]

## Sheet: S1 Table
Table S1. miRNA abundances in hrpk-1 mutants compared to wild type.
	Average ppm
	N2 embryo	N2 L4 larvae	hrpk-1(zen17) embryo	hrpk-1(zen17) L4 larvae	hrpk-1(tm5522) L4 larvae
>cel-miR-50-5p(g)	839.401	1780.44	1644.65	1933.34	1416.73
>cel-miR-50-3p(s)	0.134971	0.228268	0.143195	0.35438	0.181598
>cel-miR-4931(g)	0	0	0	0	0
>cel-miR-353(g)	0	0	0.0477538	0	0
>cel-miR-4816-5p(s)	84.3449	28.5735	58.0425	26.4766	33.4278
>cel-miR-4816-3p(g)	49.9311	56.0979	76.784	43.7675	101.299
>cel-miR-245-5p(s)	0.117041	0.299738	0.304969	0.314397	0.290556
>cel-miR-245-3p(g)	75.3742	112.66	164.995	92.643	6.48789
>cel-miR-79-5p(s)	3.48494	9.45137	4.98806	12.8916	7.31633
>cel-miR-79-3p(g)	685.824	796.853	717.336	652.687	852.033
>cel-miR-1019-5p(g)	0.17367	0.0213425	0.0315498	0.124111	0
>cel-miR-1019-3p(s)	0	0	0.0800953	0	0
>cel-miR-2211-5p(s)	0	0	0	0	0
>cel-miR-2211-3p(g)	0.477031	0.194533	0.670003	0.172331	0.0726391
>cel-miR-4932(g)	0	0.0213425	0	0	0
>cel-miR-1828(g)	0.0305801	0.0382098	0.252399	0.0579454	0.0363195
>cel-miR-5545-5p(s)	0.17367	0	0	0	0
>cel-miR-5545-3p(g)	0.556121	0.0213425	0.617234	0.035892	0.108959
>cel-miR-795-5p(g)	1.35897	29.5595	3.13196	54.1136	58.9684
>cel-miR-795-3p(s)	0.26541	4.94457	0.541296	7.03433	2.96834
>cel-miR-794-5p(g)	0.421151	15.7872	1.19397	16.8496	13.3154
>cel-miR-794-3p(s)	0.134971	4.07575	0.157749	5.27776	3.57988
>cel-miR-1823(g)	7.80687	0.518068	12.9041	0.586173	0.242945
>cel-miR-1824-5p(g)	1.31818	3.72101	3.05861	2.76416	1.33498
>cel-miR-1824-3p(s)	0	0	0	0.0400023	0
>cel-miR-2218a-5p(g)	0.17367	0.0223319	0	0.0620585	0
>cel-miR-2218a-3p(s)	0.216152	0.125559	0.258732	0.124117	0.262579
>cel-miR-354(g)	0.860231	0.729984	0.706963	0.610826	0
>cel-miR-1818-5p(g)	0	0.0168673	0	0	0
cel-miR-1818-3p(s)	1.63704	0.475425	1.40363	0.177947	0.0726391
>cel-miR-2218b-5p(s)	0.17367	0	0.0800953	0.0220534	0
>cel-miR-2218b-3p(g)	0.538192	0.213897	0.494202	0.235901	0.133986
>cel-miR-1817-59(g)	0.691092	31.1776	2.04083	46.8666	115.165
cel-miR-1817-3p(s)	0	0	0	0	0
>cel-miR-71-5p(g)	2148.63	22963.8	7420.95	25621	45756.3
>cel-miR-71-3p(s)	20.5413	290.375	47.6844	221.165	145.353
>cel-miR-2-5p(s)	2.99451	9.23577	2.90657	5.65485	1.56368
>cel-miR-2-3p(g)	458.579	229.344	520.883	230.215	144.428
>cel-miR-1-5p(s)	5.64862	7.29287	5.51543	5.61564	4.34208
>cel-miR-1-3p(g)	68414.8	251955	61162.6	160435	152019
>cel-miR-235-5p(s)	2.45329	7.0726	2.49101	6.21789	4.07167
>cel-miR-235-3p(g)	197.658	2103.18	296.967	2898.19	2626.66
>cel-miR-4926(g)	0.2169	0.341434	0.286456	0.360018	0.424543
>cel-miR-244-5p(g)	64.5335	50.9121	45.8433	41.742	16.5169
>cel-miR-244-3p(s)	0.717141	2.92093	0.875241	2.20527	1.31534
>cel-miR-5546-5p(s)	0	0.0168673	0	0	0
>cel-miR-5546-3p(g)	7.71421	0.54737	6.46693	0.350275	0.963437
>cel-miR-72-5p(g)	7878.8	12501.9	11864.2	14541.6	7667.62
>cel-miR-72-3p(s)	20.0524	34.0447	34.5389	16.1795	13.4278
>cel-miR-260(g)	4.42486	0.42134	3.77151	0.823143	0.748469
>cel-lin-4-5p(g)	3.21819	3330.79	18.9044	2709.76	2361.86
>cel-lin-4-3p(s)	0	0.0337346	0	0.0620585	0
>cel-miR-261(g)	0	0	0	0	0
>cel-miR-1822-5p(s)	4.28929	1.11113	4.78421	0.584668	0.594849
>cel-miR-1822-3p(g)	16.141	6.07285	21.6637	3.30949	2.09474
>cel-miR-2953-5p(g)	0	1.73643	0.473248	1.51551	1.25104
>cel-miR-2953-3p(s)	0.17367	6.22003	0.57113	4.2838	2.39903
>cel-miR-85-5p(s)	0	0.147891	0	0.320018	0.424543
>cel-miR-85-3p(g)	0.512891	271.153	0.873724	658.025	1357.71
>cel-miR-35-5p(s)	5.46135	0.0764197	5.3822	0.0800017	0
>cel-miR-35-3p(g)	345844	519.661	291825	273.581	188.861
>cel-miR-36-5p(s)	3.44849	0.7657	3.23454	0.288222	0.198283
>cel-miR-36-3p(g)	7261.62	20.0459	6049.27	20.9585	10.6115
>cel-miR-37-5p(s)	14.9838	0.266951	8.38689	0.150272	0.0363195
>cel-miR-37-3p(g)	180015	204.286	139209	61.5669	43.7854
>cel-miR-38-5p(s)	5.32544	0	2.10261	0.0220534	0
>cel-miR-38-3p(g)	1023.29	2.76999	550.579	3.39511	1.14209
>cel-miR-39-5p(s)	55.1417	1.21626	24.4773	0.508768	0.429936
>cel-miR-39-3p(g)	66845.7	107.052	62208	78.0061	117.115
>cel-miR-40-5p(s)	16.9351	0.11463	8.12822	0.08973	0.0893243
>cel-miR-40-3p(g)	52474.7	365.446	65566.8	529.065	454.138
>cel-miR-41-5p(s)	106.431	3.1289	107.433	1.25752	2.98798
>cel-miR-41-3p(g)	585.838	2.05148	479.636	1.17345	3.94257
>cel-miR-2207-5p(g)	0.734323	0.0446638	0.0946495	0.0661688	0.0363195
>cel-miR-2207-3p(s)	0	0	0.157749	0	0
>cel-miR-42-5p(s)	2.38117	0.479858	3.90639	0.488231	2.32344
>cel-miR-42-3p(g)	18726.8	1218.73	21373.5	1125.36	727.505
>cel-miR-43-5p(s)	5.73828	0.849091	2.91043	0.819462	1.58331
>cel-miR-43-3p(g)	108.369	3.94372	83.5289	3.68336	0.740127
>cel-miR-44-5p(s)	159.402	9.39648	113.685	8.03788	7.71829
>cel-miR-44-3p(g)	12004.1	8451.3	14886.4	6960.07	6664.3
>cel-miR-5547-5p(g)	0	0.340918	0.0315498	0.257954	0.198283
>cel-miR-77-5p(s)	0.0305801	79.9003	0	104.857	112.343
>cel-miR-77-3p(g)	6.16585	4119.1	7.76025	5641.01	11225.7
>cel-miR-273(g)	0	0	0	0	0
>cel-miR-234-5p(s)	0.346592	0.0873488	0.127849	0.0579483	0
>cel-miR-234-3p(g)	476.657	1466.57	857.012	1158.49	2143.21
>cel-miR-5595-5p(g)	0.0432304	0.0168673	0	0.132326	0.18994
>cel-miR-4929(g)	0.0305801	0.685365	0.0323416	0.380546	0.4162
>cel-miR-2215-5p(s)	0	0	0	0	0
>cel-miR-2215-3p(g)	1.49564	0.187563	1.48195	0.284112	0.368589
>cel-miR-4933(g)	0	0	0	0	0
>cel-miR-267(g)	0	0	0	0	0
>cel-miR-4806-5p(s)	0.333941	0.962211	0.512122	0.614919	0.460862
>cel-miR-4806-3p(g)	0.122321	0.684331	0.285598	0.240008	1.2427
>cel-miR-45-5p(s)	14.8896	6.4468	10.9901	6.14861	10.9502
>cel-miR-45-3p(g)	12013.5	8458.47	14898.6	6968.09	6677.08
>cel-miR-5594-3p(g)	4.3393	1.59883	2.69602	1.70574	1.29031
>cel-miR-355-5p(g)	353.634	104.982	231.704	54.316	80.7021
cel-miR-355-3p(s)	0	0.0650169	0	0	0
>cel-miR-252-5p(g)	309.797	700.159	633.978	684.626	307.831
>cel-miR-252-3p(s)	0	0.718584	0.175603	0.288222	0.0446621
>cel-miR-2216-5p(g)	0.0611603	0.520089	0.0477538	0.168221	0.22626
>cel-miR-2216-3p(s)	0	0.109681	0	0.10616	0
>cel-miR-57-5p(g)	4474.39	1355.05	7445.27	2241.25	2807.44
>cel-miR-57-3p(s)	12.028	10.4518	10.4249	6.78759	8.65181
>cel-miR-236-5p(s)	26.1276	5.29647	24.4249	6.16245	18.6871
>cel-miR-236-3p(g)	247.813	328.075	238.415	301.207	224.384
>cel-miR-60-5p(s)	13.0859	10.254	7.98407	9.77954	9.98333
>cel-miR-60-3p(g)	1010.99	5095.68	1088.76	4113.53	6173.39
>cel-miR-1830-5p(g)	0.252012	2.46099	0.129366	1.00672	3.76982
>cel-miR-1830-3p(s)	0.843993	4.43012	1.20939	2.18988	8.30673
>cel-miR-5548-5p(s)	0	0	0	0	0
>cel-miR-5548-3p(g)	0	0	0	0	0
>cel-miR-229-5p(g)	47.5625	69.828	80.9187	71.2325	232.626
>cel-miR-229-3p(s)	653.28	1421.19	419.712	596.422	555.339
>cel-miR-64-5p(g)	5000.97	12227.9	5818.98	14548.9	8580.37
>cel-miR-64-3p(s)	2.1184	0.738893	0.973124	0.619038	0.348955
>cel-miR-65-5p(g)	8897.45	30582.8	10343.4	42694.3	36958.3
>cel-miR-65-3p(s)	28.3166	12.5464	20.4719	3.50652	0.865771
>cel-miR-66-5p(g)	10532.8	8521.81	9935.74	16344.9	29276.1
>cel-miR-66-3p(s)	0.665043	4.52423	1.23856	4.1951	2.77006
>cel-miR-76-5p(s)	0.282592	0.0213425	0.722176	0	0
>cel-miR-76-3p(g)	2447.64	383.426	3824.2	284.27	48.6076
>cel-miR-4936(g)	2.05366	3.38586	1.27565	1.69192	0.706756
>cel-miR-4813-5p(s)	5.10614	0.0828736	3.83329	0.120001	0.385274
>cel-miR-4813-3p(g)	95.7563	15.236	96.3368	11.9681	10.1679
>cel-miR-4938(g)	0	0	0	0	0
>cel-miR-2213-5p(s)	0.0864608	0	0.0800953	0	0.0363195
>cel-miR-2213-3p(g)	0	0	0.0323416	0	0
>cel-miR-2214-5p(g)	2.53691	1.76273	5.52318	3.54338	2.25375
>cel-miR-2214-3p(s)	0.0432304	0.0560665	0.271836	0.194379	0.332269
>cel-miR-356a(g)	0	0	0	0	0
>cel-miR-46-5p(s)	94.3996	104.376	107.556	72.672	125.194
>cel-miR-46-3p(g)	7080.62	4093.05	7867.7	4815.09	4115.03
>cel-miR-4814-3p(g)	0.790203	1.30666	3.61459	1.48672	3.75313
>cel-miR-86-5p(g)	970.969	748.88	589.708	306.974	236.776
>cel-miR-86-3p(s)	2.96015	1.32598	1.28968	0.566722	0.206625
>cel-miR-272(g)	0	0	0	0	0
>cel-miR-1020-5p(s)	1.37765	1.46195	0.521793	0.666186	0.659145
>cel-miR-1020-3p(g)	16.7713	62.9799	15.6497	45.0382	84.0665
>cel-miR-90-5p(s)	23.2548	7.4499	27.9935	4.42283	4.28074
>cel-miR-90-3p(g)	1808.93	4859.1	3182.38	4037.79	2148.83
>cel-miR-238-5p(s)	0.0432304	0.393072	0.192532	0.641072	0.125644
>cel-miR-238-3p(g)	379.168	4649.23	2653.93	5603.97	8431.6
>cel-miR-80-5p(s)	155.698	683.812	126.876	709.122	617.918
>cel-miR-80-3p(g)	1246.19	21316.4	2187.33	25189.2	35891.5
>cel-miR-356b-5p(s)	0.921391	0.34789	1.60425	0.636981	0.270922
>cel-miR-356b-3p(g)	65.6915	35.4123	174.038	36.9348	23.7281
>cel-miR-231-5p(s)	21.2211	5.48855	18.2219	3.93873	7.14602
>cel-miR-231-3p(g)	710.883	30.0895	745.362	35.7704	22.1698
>cel-miR-5549-5p(s)	0	0	0	0	0
>cel-miR-5549-3p(g)	0.117041	0.742852	0.126991	0.971904	0.0363195
>cel-miR-67-5p(s)	28.3668	2.41178	16.2089	2.90838	1.91853
>cel-miR-67-3p(g)	107.829	41.1267	141.123	66.5742	82.6701
>cel-miR-4927(g)	0	0.0605417	0.0315498	0.066166	0
>cel-miR-269(g)	0	0	0	0	0
>cel-miR-5550-5p(s)	0	0	0	0	0.0726391
>cel-miR-5550-3p(g)	0.17367	0.17319	0.175603	0.17232	0.0726391
>cel-miR-2208a-5p(s)	0.704491	0.171212	1.39789	0.120004	0.108959
>cel-miR-2208a-3p(g)	0.0305801	0.0213425	0.0955075	0	0
>cel-miR-2208b-5p(s)	0.234082	0.254085	2.14806	0.362589	0.756812
>cel-miR-2208b-3p(g)	0.395102	1.8644	6.36783	1.83659	3.05228
>cel-miR-2209a-5p(s)	0	0	0	0.0620529	0
>cel-miR-2209a-3p(g)	4.14392	1.19995	12.1013	2.42429	2.96885
>cel-miR-2209c-5p(s)	0	0	0.0946495	0	0
>cel-miR-2209c-3p(g)	0.326571	0.112133	1.51033	0.0661631	0
>cel-miR-4930(g)	0	0	0	0	0
>cel-miR-58-5p(s)	30.7381	171.585	38.9446	124.89	100.057
>cel-miR-58-3p(g)	47366.7	259469	35404.3	265480	84115.3
>cel-miR-242-5p(g)	38.0301	12.8613	42.5567	13.0878	6.66013
cel-miR-242-3p(s)	0	0.0669956	0	0	0
>cel-miR-243-5p(s)	10.3355	59.7	7.75346	49.6215	70.8157
>cel-miR-243-3p(g)	3.41054	49.1976	2.89924	65.0358	121.057
>cel-miR-228-5p(g)	21990.9	24339.9	51789.6	30848.7	55027
>cel-miR-228-3p(s)	5.21163	3.35725	5.35382	2.48785	1.52197
>cel-miR-790-5p(g)	687.5	270.898	1064.44	184.663	107.925
>cel-miR-790-3p(s)	5.9973	1.02577	6.28121	0.471798	0.482941
>cel-miR-1820-5p(g)	27.5641	14.3545	98.9344	32.9697	110.041
>cel-miR-1820-3p(s)	0.421151	2.86783	0.828478	1.92373	2.89031
>cel-miR-83-5p(s)	7.04026	23.1952	9.73814	22.8063	34.3982
>cel-miR-83-3p(g)	51.6862	377.775	82.9716	256.638	429.927
>cel-miR-5551-5p(g)	4.50545	18.5677	7.25324	24.9001	46.1664
>cel-miR-5551-3p(s)	0	0.0223319	0	0	0.0446621
>cel-miR-2210-5p(s)	0	0.0595524	0	0.0841063	0.566872
>cel-miR-2210-3p(g)	0	1.52749	0.876033	3.43615	5.32516
>cel-miR-246-5p(s)	0.0305801	1.67925	0.126199	2.13858	1.32368
>cel-miR-246-3p(g)	5.13517	387.795	23.4435	1098.73	1755.89
>cel-miR-124-5p(s)	18.2245	3.81378	20.0165	2.9925	3.06896
>cel-miR-124-3p(g)	81.1308	111.148	126.421	67.9489	19.5117
>cel-miR-52-5p(g)	2645.95	2318.99	2419.17	1878.02	2051.73
>cel-miR-52-3p(s)	152.694	8.06809	74.6636	7.71871	6.80052
>cel-miR-78(g)	6.16794	5.5905	4.50871	1.46831	0.943803
>cel-miR-1832b-5p(s)	0.0432304	0	0.0800953	0.0441097	0
>cel-miR-1832b-3p(g)	0.196131	0.0997409	0.0630997	0.0441097	0.0893243
>cel-miR-789(g)	192.308	27.2707	75.5836	31.1293	42.505
>cel-miR-1021(g)	0	0	0	0	0
>cel-miR-1833(g)	0	0.0168673	0	0	0
>cel-miR-798(g)	0.963873	1.77404	1.28711	0.31438	0.206625
>cel-miR-265(g)	0	0	0	0	0
>cel-miR-59-5p(s)	0.0432304	0.843584	0.0946495	0.770829	0.340612
>cel-miR-59-3p(g)	14.1964	261.748	19.0063	519.991	404.626
>cel-miR-53-5p(g)	65.001	98.8904	72.477	88.5467	94.0691
>cel-miR-53-3p(s)	1.20682	0.553826	0.856994	0.75851	0.946752
>cel-miR-51-5p(g)	12967	13787.4	32076.2	10338.3	9126.87
>cel-miR-51-3p(s)	22.7865	14.1021	29.5985	7.29543	1.16467
>cel-miR-232-5p(s)	10.2213	13.8789	10.8669	14.3223	18.0839
>cel-miR-232-3p(g)	42.263	65.6658	60.7523	70.0635	22.3691
>cel-miR-4924(g)	0	0	0	0	0
>cel-miR-4934(g)	0	0	0	0	0
>cel-miR-4920(g)	11.6167	4.21219	9.71796	4.87409	6.90257
>cel-miR-1834-5p(s)	0.638994	0.343415	2.14053	0.102052	0.0893243
>cel-miR-1834-3p(g)	0	0	0.127783	0.0220563	0
>cel-miR-4815(g)	0	0.268974	0	0.142055	0
>cel-miR-2217-5p(s)	0	0	0	0	0
>cel-miR-2217-3p(g)	1.3263	1.59198	1.88328	2.30316	2.0162
>cel-miR-270(g)	0	0	0	0	0
>cel-miR-4937(g)	0	0.166265	0.127783	0.256432	0.97178
>cel-miR-2209b-5p(s)	0	0	0.0477538	0	0
>cel-miR-2209b-3p(g)	0.172922	0	0.0946495	0.0220534	0
>cel-miR-255-5p(s)	1.01313	0.345867	0.429651	0.288231	0.262579
>cel-miR-255-3p(g)	256.839	99.1745	218.07	84.1066	68.0846
cel-lsy-6-5p(s)	0	0.0168673	0.0477538	0.0620529	0
>cel-lsy-6-3p(g)	17.9564	19.335	25.7937	17.685	8.07069
>cel-miR-268(g)	0	0	0	0	0
>cel-miR-257(g)	0	0	0	0	0
>cel-miR-5552-3p(g)	0.486842	0.214886	0.685942	0.292321	0.385274
>cel-miR-4935(g)	0	0	0	0	0
>cel-miR-262(g)	0.23483	0.506194	1.96146	1.18577	1.4184
>cel-miR-241-5p(g)	6.61871	7270.79	10.1336	5780.53	12409.1
>cel-miR-241-3p(s)	0.239361	168.862	0.843692	129.683	95.0678
>cel-miR-48-5p(g)	184.645	97536.3	201.139	130823	142052
>cel-miR-48-3p(s)	0.0432304	15.5311	0.0646831	11.8619	11.3993
>cel-miR-87-5p(s)	9.84995	2.08828	8.80915	2.29601	1.59461
>cel-miR-87-3p(g)	927.615	1386.25	1212.34	1312.35	1654.01
>cel-miR-61-5p(s)	40.8634	31.1001	29.9317	21.6451	24.6092
>cel-miR-61-3p(g)	1398.23	2883.36	1801.41	2195.34	1207.63
>cel-miR-250-5p(s)	20.5426	34.8764	25.3803	22.9134	34.5566
>cel-miR-250-3p(g)	195.108	320.034	195.312	169.14	67.0965
>cel-miR-259-5p(g)	50.2544	49.3559	87.4026	77.8922	73.2886
>cel-miR-259-3p(s)	7.90334	2.115	12.2436	3.06123	2.89815
>cel-miR-358-5p(s)	0	2.02925	0.0630997	2.88784	1.49694
>cel-miR-358-3p(g)	0.37792	12.5454	0.0970247	26.7095	14.5183
>cel-miR-357-5p(s)	0	0.35331	0	0.500567	0.0726391
>cel-miR-357-3p(g)	1.58927	43.7435	1.86299	88.6098	19.7958
>cel-miR-256(g)	0	0.0213425	0	0.017946	0
>cel-miR-70-5p(s)	0.464381	5.01641	0.0315498	7.2236	22.3917
>cel-miR-70-3p(g)	348.692	3678.49	73.7662	9831.17	43140.6
>cel-miR-253-5p(s)	0	0.0436744	0	0	0
>cel-miR-253-3p(g)	121.249	474.118	184.898	355.916	448.98
>cel-miR-4922(g)	0	0.403441	0.142403	1.16112	1.88221
>cel-miR-1821(g)	12.1275	14.5095	34.2659	11.7164	15.4249
>cel-miR-792-5p(s)	0	0.0168673	0.0970247	0	0.0363195
>cel-miR-792-3p(g)	0.308641	1.5662	1.55399	0.969313	0.0726391
>cel-miR-2219-5p(g)	0.0305801	0.0605417	0.0946495	0.0841091	0
>cel-miR-2219-3p(s)	0.364521	0.144923	0.241011	0.172323	0.234602
>cel-miR-2221(g)	0.0432304	0.961262	0	0.558501	0.0726391
>cel-miR-4807(g)	21.163	1.31358	32.1107	0.518493	0.586506
>cel-miR-4808-5p(s)	0	0	0.332494	0	0
>cel-miR-4808-3p(g)	4.55187	3.72097	9.7226	3.33351	2.86823
>cel-miR-4809-5p(s)	0	0	0	0	0
>cel-miR-4809-3p(g)	1.69142	0.501717	3.35476	0.400011	0.438279
>cel-miR-2220-5p(s)	0.0305801	0	0	0	0
>cel-miR-2220-3p(g)	27.8483	3.84549	34.762	2.35251	2.35976
>cel-miR-4810(g)	0.295991	0.246124	0.272561	0.195901	0.108959
>cel-miR-1018(g)	12.1162	3.41571	23.6121	3.09044	2.76467
>cel-miR-4925(g)	0.203502	0.305203	0.448164	0.128227	0.108959
>cel-miR-4923b(g)	7.11601	0.248621	12.4233	0.453849	0.242945
>cel-miR-4923a(g)	0.594072	0.186574	1.06454	0.280013	0.290556
>cel-miR-4921(g)	0.17367	0	0.316356	0	0
>cel-miR-73-5p(s)	1.9517	0.12358	1.46343	0.0220534	0
>cel-miR-73-3p(g)	14896.7	3632.91	20239.5	3614.03	4179.03
>cel-miR-74-5p(s)	4.02483	0.093287	2.69714	0.514389	0
>cel-miR-74-3p(g)	477.692	297.25	455.635	221.95	80.9741
>cel-miR-75-5p(s)	3.54819	24.7923	3.92266	52.5947	67.6067
>cel-miR-75-3p(g)	6.56304	17.654	10.514	15.2189	5.66678
>cel-miR-81-5p(s)	8.01644	1.54185	3.4918	0.863156	0.267973
>cel-miR-81-3p(g)	12379.4	46378.7	12177.9	52321.4	60672
>cel-miR-264(g)	0	0	0	0	0
>cel-miR-359(g)	9.24876	49.2192	11.2429	103.681	152.188
cel-miR-785-5p(s)	0	0.0595524	0	0.0400023	0
>cel-miR-785-3p(g)	46.7374	180.741	64.7399	233.291	315.961
>cel-miR-271(g)	0	0	0	0	0
>cel-miR-266(g)	0	0.136961	0	0.0579483	0
>cel-miR-247-5p(s)	0	0.133475	0	0.124111	0.0363195
>cel-miR-247-3p(g)	1.69083	32.542	0.770722	48.5402	10.347
>cel-miR-797-5p(g)	1.33273	9.50044	3.35657	16.1938	22.9203
>cel-miR-797-3p(s)	0.0864608	0.424266	0.0323416	0.430271	0.379881
>cel-miR-230-5p(s)	0.2169	85.3558	1.22466	113.72	208.864
>cel-miR-230-3p(g)	2.42799	470.07	32.7286	366.049	254.476
>cel-miR-791-5p(s)	3.21366	3.54773	5.48567	3.15401	1.80123
>cel-miR-791-3p(g)	0.854952	4.67071	3.06352	7.31435	1.67559
>cel-miR-360-5p(s)	3.73582	2.18651	1.69494	1.11592	0.871164
>cel-miR-360-3p(g)	0.208781	0.303698	0.174745	0.320007	0.133986
>cel-miR-240-5p(s)	0.716393	16.8553	0.338828	34.9223	66.426
>cel-miR-240-3p(g)	3.63291	125.608	3.02363	198.815	114.626
>cel-miR-786-5p(s)	0	0.0595524	0	0.278483	0.0363195
>cel-miR-786-3p(g)	8.08795	766.181	5.42639	1491.23	1266.48
>cel-miR-237-5p(g)	2.61809	1472.55	11.307	1938.13	2342.43
>cel-miR-237-3p(s)	0.0305801	7.20605	0.0646831	6.91428	11.522
>cel-miR-49-5p(s)	37.0196	4.68515	35.1199	2.69452	1.75952
>cel-miR-49-3p(g)	912.756	284.586	1166.45	208.84	36.6386
>cel-miR-251-5p(g)	5.40418	0.568712	4.25833	0.598489	0
cel-miR-251-3p(s)	0	0	0	0	0
>cel-miR-787-5p(s)	0.20425	0.605931	0.0477538	0.066166	0.108959
>cel-miR-787-3p(g)	17.3657	39.5266	11.276	34.7754	56.6357
>cel-miR-239a-5p(g)	0.325822	18.7865	19.8942	17.1008	4.42652
>cel-miR-239a-3p(s)	2.10142	23.3738	16.1945	18.4105	26.4919
cel-miR-62-5p(s)	0.550842	0	0.538723	0	0
>cel-miR-62-3p(g)	1105.26	248.725	1107.31	146.781	176.91
>cel-miR-392-5p(s)	0.117041	0.550386	0.476415	0.540538	1.27607
>cel-miR-392-3p(g)	0.0432304	0.423321	0.0946495	0.636998	0.0446621
>cel-miR-5592-5p(s)	0	0.64509	0.0315498	0.726708	0.849085
>cel-miR-5592-3p(g)	0.321291	50.317	6.37025	91.9232	57.4283
cel-miR-793-5p(s)	0.147621	0.378655	0.221707	0.297953	0.242945
>cel-miR-793-3p(g)	45.9064	212.254	102.628	152.763	197.203
>cel-miR-47-5p(s)	43.8182	157.435	55.8023	114.22	255.366
>cel-miR-47-3p(g)	1410.79	3402.67	2049.56	3699.02	4983.63
>cel-miR-1829b-5p(g)	1.37237	1.2466	1.08345	2.35549	0.854479
cel-miR-1829b-3p(s)	1.78844	3.00833	2.91594	3.99053	3.66431
>cel-miR-2212-5p(g)	1.94777	0.571683	1.97391	1.60675	1.74528
>cel-miR-2212-3p(s)	0	0.0446638	0.0477538	0	0
>cel-miR-1819-5p(s)	0	0.0223319	0	0.0441125	0.0726391
>cel-miR-1819-3p(g)	9.86548	28.6983	15.1993	49.4833	70.5076
>cel-miR-63-5p(s)	25.798	105.956	57.3672	181.599	110.437
>cel-miR-63-3p(g)	309.495	1431.68	800.879	2127.53	2261.17
>cel-miR-84-5p(g)	23.0789	3976.07	83.7285	5176.1	16739.8
>cel-miR-84-3p(s)	0.0738105	17.0794	0.111645	20.9953	12.3853
>cel-miR-1829a-5p(g)	16.2377	13.6697	25.7594	17.9927	32.9787
>cel-miR-1829a-3p(s)	35.6023	44.6303	64.575	46.4725	83.9139
>cel-miR-4812-5p(g)	0.638051	0.321081	0.846199	0.478511	0.18994
>cel-miR-4812-3p(s)	0.190851	0.591046	1.05474	0.512867	0.360246
>cel-miR-1829c-5p(g)	42.2833	69.7615	70.0002	126.7	141.882
cel-miR-1829c-3p(s)	1.74521	3.00286	2.91594	3.96847	3.66431
>cel-let-7-5p(g)	19.0934	21033.2	18.4802	27176.2	46724.4
>cel-let-7-3p(s)	0	15.9604	0	10.2263	3.18087
>cel-miR-54-5p(s)	224.914	79.8503	158.921	88.6396	140.5
>cel-miR-54-3p(g)	657.096	687.022	1139.9	603.232	999.086
>cel-miR-55-5p(s)	8.78812	3.46821	4.97684	1.74729	3.66676
>cel-miR-55-3p(g)	15668.8	22059	27261.9	18114.1	39135.8
>cel-miR-56-5p(s)	41.4706	2.58698	20.3577	3.23248	9.12641
>cel-miR-56-3p(g)	11540.6	18537.7	19580.5	12954.4	13967.7
>cel-miR-233-5p(s)	1.34802	2.24804	2.42544	1.70426	1.06405
>cel-miR-233-3p(g)	602.78	863.167	936.657	753.214	869.966
>cel-miR-239b-5p(g)	0	1.31204	5.41273	2.21195	1.65595
>cel-miR-239b-3p(s)	0	0.0660063	0	0	0
cel-miR-254-5p(s)	0.581422	0.958252	1.03227	0.360012	0
>cel-miR-254-3p(g)	38.8294	17.7774	68.6757	19.3691	7.79337
>cel-miR-799(g)	1.31046	16.6135	2.3259	14.1996	20.7294
>cel-miR-788-5p(s)	4.67837	54.7939	5.26807	50.1281	41.3679
>cel-miR-788-3p(g)	3.97593	77.6882	2.72205	133.287	171.546
>cel-miR-5553-5p(s)	0	0.0168673	0	0.017946	0
>cel-miR-5553-3p(g)	0	0.545393	0	0.601103	0.323927
>cel-miR-784-5p(g)	0	9.4062	0.730463	10.4587	21.8671
>cel-miR-784-3p(s)	0	0.0818842	0	0.282604	0.125644
>cel-miR-4811-5p(s)	0	0.0550771	0	0	0
>cel-miR-4811-3p(g)	0.512143	0.370651	0.0638914	0.500536	0.170306
>cel-miR-1022-5p(g)	45.6008	64.5333	89.2314	42.0566	38.0521
>cel-miR-1022-3p(s)	0	0.0436744	0	0.035892	0
>cel-miR-249-5p(s)	0	0.0168673	0	0.017946	0
>cel-miR-249-3p(g)	9.50002	13.3303	29.9963	13.9513	9.59755
>cel-miR-34-5p(g)	2.89974	87.4208	15.193	88.149	16.1164
>cel-miR-34-3p(s)	1.55944	3.26447	4.13474	1.30316	0.664539
>cel-miR-82-5p(s)	4.23739	2.5687	2.774	2.16631	3.85965
>cel-miR-82-3p(g)	23267.6	36995.1	23141	47780	66112
cel-miR-248-5p(s)	0	0	0	0	0
>cel-miR-248-3p(g)	84.0483	424.662	329.917	660.386	1246.74
>cel-miR-796-5p(g)	23.8726	4.91395	19.2174	3.7791	11.3875
cel-miR-796-3p(s)	0.0305801	0.0223319	0.0477538	0	0
>cel-miR-800-5p(g)	0.2169	1.46596	0.220849	1.72522	1.85179
>cel-miR-800-3p(s)	2.83633	6.60903	3.67367	5.9214	11.8331
