# Supplementary material for: HRPK-1, a conserved KH-domain protein, modulates microRNA activity during Caenorhabditis elegans development
Source: PLoS Genet. 2019 Oct 4;15(10):e1008067. doi: 10.1371/journal.pgen.1008067 (PMC6795461; doi:10.1371/journal.pgen.1008067)
Supplement: S2 Table — (XLSX) [file pgen.1008067.s002.xlsx]

## Sheet: S2 Table
Table S2. DEseq analysis of miRNA abundances in hrpk-1(zen17) vs wild type embryos.
	baseMean	wt (N2) embryo average ppm	hrpk-1(zen17) embryo average ppm	Log2 of wt average ppm	log2FoldChange	lfcSE	stat	pvalue	padj
>cel-miR-35-3p(g)	2.5369e+06	345844	291825	18.3998	-0.83033	0.474888	-1.74848	0.0803817	0.260979
>cel-miR-37-3p(g)	1.26969e+06	180015	139209	17.4578	-0.955952	0.455576	-2.09833	0.0358756	0.14466
>cel-miR-1-3p(g)	434362	68414.8	61162.6	16.062	-0.522707	0.260535	-2.00628	0.0448264	0.15784
>cel-miR-39-3p(g)	494019	66845.7	62208	16.0285	-0.646203	0.420087	-1.53826	0.123985	0.329747
>cel-miR-40-3p(g)	430039	52474.7	65566.8	15.6793	-0.226563	0.389335	-0.581923	0.560618	0.780307
>cel-miR-58-3p(g)	257015	47366.7	35404.3	15.5316	-0.614198	0.314221	-1.95467	0.0506222	0.173364
>cel-miR-82-3p(g)	150645	23267.6	23141	14.506	-0.303989	0.260689	-1.1661	0.243574	0.495069
>cel-miR-228-5p(g)	252978	21990.9	51789.6	14.4246	0.848149	0.385924	2.19771	0.02797	0.122675
>cel-miR-42-3p(g)	138285	18726.8	21373.5	14.1928	-0.26726	0.300047	-0.890727	0.373076	0.609601
>cel-miR-55-3p(g)	149501	15668.8	27261.9	13.9356	0.365896	0.350153	1.04496	0.29604	0.55244
>cel-miR-73-3p(g)	124367	14896.7	20239.5	13.8627	0.0876462	0.383623	0.22847	0.819281	0.917124
>cel-miR-51-5p(g)	156287	12967	32076.2	13.6626	0.72118	0.427763	1.68594	0.0918082	0.273239
>cel-miR-81-3p(g)	87810.6	12379.4	12177.9	13.5957	-0.520166	0.331309	-1.57004	0.116407	0.316323
>cel-miR-45-3p(g)	88188.1	12013.5	14898.6	13.5524	-0.0191564	0.257522	-0.0743875	0.940702	0.960056
>cel-miR-44-3p(g)	88114.3	12004.1	14886.4	13.5512	-0.0192302	0.25754	-0.0746687	0.940478	0.960056
>cel-miR-56-3p(g)	113356	11540.6	19580.5	13.4944	0.227212	0.451195	0.503579	0.614557	0.789822
>cel-miR-66-5p(g)	70304	10532.8	9935.74	13.3626	-0.375662	0.288455	-1.30232	0.192806	0.426561
>cel-miR-65-5p(g)	66563.1	8897.45	10343.4	13.1192	-0.193637	0.289472	-0.66893	0.50354	0.723477
>cel-miR-72-5p(g)	65520.6	7878.8	11864.2	12.9438	0.258373	0.252601	1.02285	0.306378	0.558312
>cel-miR-36-3p(g)	49466.3	7261.62	6049.27	12.8261	-0.777692	0.3764	-2.06613	0.038816	0.151033
>cel-miR-46-3p(g)	53096.8	7080.62	7867.7	12.7897	-0.261359	0.338354	-0.772442	0.439852	0.67462
>cel-miR-64-5p(g)	39194.4	5000.97	5818.98	12.288	-0.185533	0.400519	-0.463231	0.643199	0.796038
>cel-miR-57-5p(g)	40591.6	4474.39	7445.27	12.1275	0.616833	0.495432	1.24504	0.213116	0.447724
>cel-miR-52-5p(g)	15354.5	2645.95	2419.17	11.3696	-0.105398	0.394883	-0.26691	0.789538	0.909606
>cel-miR-76-3p(g)	19795.9	2447.64	3824.2	11.2572	0.336765	0.265432	1.26874	0.204533	0.433333
>cel-miR-71-5p(g)	29074.9	2148.63	7420.95	11.0692	1.53772	0.282038	5.45218	4.97569e-08	2.0732e-06
>cel-miR-90-3p(g)	16554	1808.93	3182.38	10.8209	0.582306	0.342743	1.69896	0.0893266	0.271587
>cel-miR-47-3p(g)	11727.9	1410.79	2049.56	10.4623	0.139919	0.290504	0.481642	0.63006	0.796038
>cel-miR-61-3p(g)	10575.2	1398.23	1801.41	10.4494	-0.0191474	0.26997	-0.0709243	0.943458	0.960056
>cel-miR-80-3p(g)	10658	1246.19	2187.33	10.2833	0.640316	0.296234	2.16153	0.0306548	0.130903
>cel-miR-62-3p(g)	6865.66	1105.26	1107.31	10.1102	-0.266258	0.327388	-0.813277	0.416059	0.658321
>cel-miR-38-3p(g)	5328.17	1023.29	550.579	9.999	-1.21737	0.264336	-4.60539	4.11695e-06	6.86158e-05
>cel-miR-60-3p(g)	6627.54	1010.99	1088.76	9.98155	-0.162257	0.286851	-0.565649	0.571633	0.782921
>cel-miR-86-5p(g)	5204.08	970.969	589.708	9.92328	-0.92905	0.260573	-3.56541	0.000363289	0.00432486
>cel-miR-87-3p(g)	6651.38	927.615	1212.34	9.85738	0.214355	0.286144	0.749116	0.453787	0.687556
>cel-miR-49-3p(g)	6948.72	912.756	1166.45	9.83409	-0.00911398	0.262964	-0.0346586	0.972352	0.984162
>cel-miR-50-5p(g)	7451.66	839.401	1644.65	9.71322	0.870811	0.344057	2.53101	0.0113736	0.0646228
>cel-miR-231-3p(g)	4488.61	710.883	745.362	9.47347	0.0729136	0.378969	0.1924	0.847429	0.917124
>cel-miR-790-5p(g)	5772.38	687.5	1064.44	9.42522	0.356501	0.278178	1.28156	0.199998	0.428479
>cel-miR-79-3p(g)	4268.49	685.824	717.336	9.4217	-0.166165	0.350475	-0.474115	0.635418	0.796038
>cel-miR-54-3p(g)	5923.74	657.096	1139.9	9.35996	0.447067	0.263831	1.69452	0.090167	0.271587
>cel-miR-229-3p(s)	3522.92	653.28	419.712	9.35156	-0.915714	0.256539	-3.56949	0.00035768	0.00432486
>cel-miR-233-3p(g)	4897.1	602.78	936.657	9.23549	0.356707	0.249071	1.43215	0.152102	0.367895
>cel-miR-41-3p(g)	3412.34	585.838	479.636	9.19436	-0.63116	0.380248	-1.65986	0.0969416	0.278568
>cel-miR-74-3p(g)	2962.21	477.692	455.635	8.89994	-0.320786	0.282321	-1.13624	0.255854	0.514623
>cel-miR-234-3p(g)	4047.12	476.657	857.012	8.89681	0.647607	0.312706	2.07098	0.038361	0.151033
>cel-miR-2-3p(g)	2960.34	458.579	520.883	8.84103	-0.00792844	0.342335	-0.0231599	0.981523	0.987665
>cel-miR-238-3p(g)	9344.25	379.168	2653.93	8.56669	2.49852	0.246404	10.1399	3.67458e-24	9.18644e-22
>cel-miR-355-5p(g)	1883.68	353.634	231.704	8.46611	-0.898122	0.303427	-2.95993	0.00307711	0.0240399
>cel-miR-70-3p(g)	1508.34	348.692	73.7662	8.44581	-2.59439	0.30227	-8.58302	9.24122e-18	1.15515e-15
>cel-miR-252-5p(g)	3106.36	309.797	633.978	8.27518	0.667898	0.26882	2.48455	0.0129714	0.0704967
>cel-miR-63-3p(g)	3478.43	309.495	800.879	8.27377	1.43163	0.430031	3.32914	0.000871151	0.00837645
>cel-miR-255-3p(g)	1515.45	256.839	218.07	8.00472	-0.512478	0.300585	-1.70493	0.0882066	0.271587
>cel-miR-236-3p(g)	1481.7	247.813	238.415	7.95311	-0.300874	0.372545	-0.80762	0.41931	0.659292
>cel-miR-54-5p(s)	1284.51	224.914	158.921	7.81323	-0.760009	0.262567	-2.89454	0.00379719	0.0287666
>cel-miR-235-3p(g)	1561.24	197.658	296.967	7.62686	0.658745	0.449888	1.46424	0.143128	0.35782
>cel-miR-250-3p(g)	1204.49	195.108	195.312	7.60813	-0.235442	0.334711	-0.70342	0.481794	0.712713
>cel-miR-789(g)	824.918	192.308	75.5836	7.58727	-1.33396	0.413084	-3.22927	0.00124106	0.0110809
>cel-miR-48-5p(g)	1284.36	184.645	201.139	7.52861	-0.24607	0.322714	-0.762499	0.445762	0.679515
>cel-miR-44-5p(s)	1017.17	159.402	113.685	7.31652	-0.939509	0.365103	-2.57327	0.0100743	0.0614289
>cel-miR-80-5p(s)	897.119	155.698	126.876	7.28261	-0.57482	0.333069	-1.72583	0.0843778	0.267018
>cel-miR-52-3p(s)	734.117	152.694	74.6636	7.2545	-1.25579	0.290451	-4.32359	1.53512e-05	0.000239862
>cel-miR-253-3p(g)	1078.88	121.249	184.898	6.92183	0.188595	0.376106	0.501441	0.616061	0.789822
>cel-miR-43-3p(g)	544.678	108.369	83.5289	6.75981	-0.41796	0.459321	-0.909951	0.362848	0.604747
>cel-miR-67-3p(g)	804.981	107.829	141.123	6.7526	0.131555	0.282611	0.4655	0.641573	0.796038
>cel-miR-41-5p(s)	757.953	106.431	107.433	6.73378	-0.337103	0.343236	-0.982133	0.326034	0.575492
>cel-miR-4813-3p(g)	636.178	95.7563	96.3368	6.5813	-0.355459	0.286788	-1.23945	0.21518	0.448291
>cel-miR-46-5p(s)	631.424	94.3996	107.556	6.56071	-0.067936	0.298813	-0.227353	0.820149	0.917124
>cel-miR-4816-5p(s)	469.35	84.3449	58.0425	6.39823	-0.794019	0.262339	-3.02669	0.00247246	0.0199392
>cel-miR-248-3p(g)	1293.55	84.0483	329.917	6.39315	1.76219	0.275553	6.39511	1.60435e-10	8.02174e-09
>cel-miR-124-3p(g)	607.213	81.1308	126.421	6.34218	0.592766	0.390957	1.5162	0.12947	0.340711
>cel-miR-245-3p(g)	742.368	75.3742	164.995	6.236	0.910484	0.272729	3.33842	0.000842576	0.00837645
>cel-miR-356b-3p(g)	769.604	65.6915	174.038	6.03764	0.969584	0.292668	3.31291	0.000923292	0.008549
>cel-miR-53-5p(g)	428.7	65.001	72.477	6.02239	0.112973	0.365273	0.309285	0.757105	0.884468
>cel-miR-244-5p(g)	342.257	64.5335	45.8433	6.01198	-0.435457	0.448422	-0.971087	0.331505	0.575492
>cel-miR-39-5p(s)	266.389	55.1417	24.4773	5.78507	-1.46435	0.296138	-4.94481	7.62168e-07	1.58785e-05
>cel-miR-83-3p(g)	419.779	51.6862	82.9716	5.69171	0.431566	0.292521	1.47533	0.140123	0.357457
>cel-miR-259-5p(g)	441.226	50.2544	87.4026	5.65118	0.640959	0.313077	2.04729	0.0406296	0.151033
>cel-miR-4816-3p(g)	412.577	49.9311	76.784	5.64187	0.378635	0.334256	1.13277	0.257311	0.514623
>cel-miR-229-5p(g)	395.228	47.5625	80.9187	5.57175	0.764974	0.3748	2.04102	0.041249	0.151033
>cel-miR-785-3p(g)	356.882	46.7374	64.7399	5.5465	0.120636	0.306624	0.393435	0.693998	0.838162
>cel-miR-793-3p(g)	442.965	45.9064	102.628	5.52062	0.944243	0.342587	2.75621	0.0058475	0.0384704
>cel-miR-1022-5p(g)	439.408	45.6008	89.2314	5.51099	0.829424	0.357209	2.32196	0.0202351	0.0991915
>cel-miR-47-5p(s)	296.999	43.8182	55.8023	5.45346	0.198717	0.38041	0.522374	0.60141	0.789822
>cel-miR-1829c-5p(g)	364.992	42.2833	70.0002	5.40202	0.523206	0.312718	1.67309	0.0943095	0.274155
>cel-miR-232-3p(g)	312.651	42.263	60.7523	5.40132	0.310145	0.345864	0.896727	0.369865	0.609601
>cel-miR-56-5p(s)	187.291	41.4706	20.3577	5.37402	-0.88698	0.504203	-1.75917	0.0785483	0.258382
>cel-miR-61-5p(s)	231.831	40.8634	29.9317	5.35274	-0.787815	0.324832	-2.4253	0.0152959	0.0796659
>cel-miR-254-3p(g)	362.415	38.8294	68.6757	5.27908	0.600781	0.431806	1.39132	0.164128	0.383478
>cel-miR-242-5p(g)	262.577	38.0301	42.5567	5.24907	-0.139211	0.276828	-0.502877	0.61505	0.789822
>cel-miR-49-5p(s)	244.304	37.0196	35.1199	5.21022	-0.397586	0.309917	-1.28288	0.199534	0.428479
>cel-miR-1829a-3p(s)	316.235	35.6023	64.575	5.1539	0.507289	0.312602	1.62279	0.104634	0.293915
>cel-miR-58-5p(s)	243.059	30.7381	38.9446	4.94195	-0.146241	0.354486	-0.412543	0.679941	0.825172
>cel-miR-67-5p(s)	159.343	28.3668	16.2089	4.82613	-1.09241	0.381444	-2.86389	0.00418471	0.0307699
>cel-miR-65-3p(s)	147.369	28.3166	20.4719	4.82358	-0.557851	0.376375	-1.48217	0.138295	0.356432
>cel-miR-2220-3p(g)	206.283	27.8483	34.762	4.79952	-0.0592199	0.298955	-0.19809	0.842975	0.917124
>cel-miR-1820-5p(g)	408.901	27.5641	98.9344	4.78472	1.98276	0.569738	3.48013	0.000501173	0.00569515
>cel-miR-236-5p(s)	170.218	26.1276	24.4249	4.7075	-0.335729	0.325731	-1.0307	0.302684	0.556404
>cel-miR-63-5p(s)	264.693	25.798	57.3672	4.68919	0.87233	0.313442	2.78307	0.00538472	0.0373939
>cel-miR-796-5p(g)	148.266	23.8726	19.2174	4.57728	-0.639331	0.313913	-2.03665	0.041685	0.151033
>cel-miR-90-5p(s)	166.165	23.2548	27.9935	4.53946	0.00645215	0.316086	0.0204126	0.983714	0.987665
>cel-miR-84-5p(g)	330.76	23.0789	83.7285	4.5285	1.78894	0.346083	5.16912	2.35202e-07	6.53338e-06
>cel-miR-51-3p(s)	171.246	22.7865	29.5985	4.51011	-0.0664738	0.372663	-0.178375	0.858428	0.917124
>cel-miR-231-5p(s)	125.584	21.2211	18.2219	4.40743	-0.53727	0.37736	-1.42376	0.154516	0.367895
>cel-miR-4807(g)	180.998	21.163	32.1107	4.40347	0.272403	0.349843	0.778643	0.43619	0.673133
>cel-miR-250-5p(s)	156.147	20.5426	25.3803	4.36055	-0.105043	0.31139	-0.337337	0.735863	0.863689
>cel-miR-71-3p(s)	212.12	20.5413	47.6844	4.36045	0.887443	0.314997	2.81731	0.00484281	0.0345915
>cel-miR-72-3p(s)	189.335	20.0524	34.5389	4.3257	0.37841	0.378854	0.998828	0.317878	0.567639
>cel-let-7-5p(g)	126.301	19.0934	18.4802	4.255	-0.569773	0.514494	-1.10744	0.268102	0.527761
>cel-miR-124-5p(s)	130.908	18.2245	20.0165	4.18781	-0.164901	0.354766	-0.464817	0.642062	0.796038
>cel-lsy-6-3p(g)	134.364	17.9564	25.7937	4.16643	0.249119	0.363012	0.686256	0.492552	0.71638
>cel-miR-787-3p(g)	89.6015	17.3657	11.276	4.11817	-0.742838	0.360371	-2.06131	0.039273	0.151033
>cel-miR-40-5p(s)	79.8285	16.9351	8.12822	4.08195	-1.1854	0.378443	-3.1323	0.00173441	0.0144534
>cel-miR-1020-3p(g)	103.602	16.7713	15.6497	4.06792	-0.402012	0.366463	-1.097	0.27264	0.532499
>cel-miR-1829a-5p(g)	140.28	16.2377	25.7594	4.02127	0.35601	0.36802	0.967365	0.333362	0.575492
>cel-miR-1822-3p(g)	114.938	16.141	21.6637	4.01266	0.266033	0.374647	0.710089	0.477649	0.710787
>cel-miR-37-5p(s)	79.5966	14.9838	8.38689	3.90533	-1.02351	0.442824	-2.31132	0.0208151	0.0993317
>cel-miR-45-5p(s)	94.7136	14.8896	10.9901	3.89624	-0.868959	0.385219	-2.25576	0.0240859	0.109481
>cel-miR-59-3p(g)	104.585	14.1964	19.0063	3.82746	0.178096	0.332572	0.535512	0.592296	0.789822
>cel-miR-60-5p(s)	70.0473	13.0859	7.98407	3.70994	-1.00354	0.363367	-2.76179	0.00574857	0.0384704
>cel-miR-1821(g)	144.279	12.1275	34.2659	3.60021	1.10942	0.332936	3.33221	0.000861581	0.00837645
>cel-miR-1018(g)	112.122	12.1162	23.6121	3.59887	0.689038	0.350305	1.96697	0.0491871	0.170788
>cel-miR-57-3p(s)	75.2013	12.028	10.4249	3.58833	-0.499393	0.33977	-1.4698	0.141617	0.357618
>cel-miR-4920(g)	69.3555	11.6167	9.71796	3.53813	-0.517083	0.394891	-1.30943	0.190388	0.424974
>cel-miR-243-5p(s)	58.2411	10.3355	7.75346	3.36954	-0.701076	0.405616	-1.72842	0.0839129	0.267018
>cel-miR-232-5p(s)	69.1983	10.2213	10.8669	3.3535	-0.251844	0.363151	-0.693496	0.487998	0.71638
>cel-miR-1819-3p(g)	85.2179	9.86548	15.1993	3.30239	0.190302	0.373285	0.509802	0.61019	0.789822
>cel-miR-87-5p(s)	63.4476	9.84995	8.80915	3.30012	-0.496971	0.361629	-1.37425	0.169363	0.388447
>cel-miR-249-3p(g)	126.463	9.50002	29.9963	3.24793	1.29452	0.341427	3.79149	0.000149744	0.00207978
>cel-miR-359(g)	67.6234	9.24876	11.2429	3.20926	-0.0686149	0.367445	-0.186735	0.851868	0.917124
>cel-miR-55-5p(s)	45.3138	8.78812	4.97684	3.13555	-1.10169	0.407083	-2.70631	0.00680364	0.0436131
>cel-miR-786-3p(g)	48.7597	8.08795	5.42639	3.01577	-1.08975	0.427177	-2.55105	0.0107399	0.062441
>cel-miR-81-5p(s)	38.5028	8.01644	3.4918	3.00296	-1.53164	0.48518	-3.15686	0.00159477	0.013748
>cel-miR-259-3p(s)	63.954	7.90334	12.2436	2.98246	0.362967	0.359063	1.01087	0.312077	0.561289
>cel-miR-1823(g)	61.663	7.80687	12.9041	2.96474	0.61803	0.42726	1.4465	0.148038	0.366431
>cel-miR-5546-3p(g)	51.8489	7.71421	6.46693	2.94752	-0.674544	0.45227	-1.49146	0.13584	0.35375
>cel-miR-4923b(g)	64.2244	7.11601	12.4233	2.83107	0.407657	0.392497	1.03862	0.29898	0.553667
>cel-miR-83-5p(s)	55.4149	7.04026	9.73814	2.81563	0.136879	0.372601	0.367362	0.713349	0.849714
>cel-miR-241-5p(g)	55.3991	6.61871	10.1336	2.72655	0.0853575	0.450382	0.189523	0.849683	0.917124
>cel-miR-75-3p(g)	53.6568	6.56304	10.514	2.71436	0.450765	0.40454	1.11427	0.265165	0.526122
>cel-miR-78(g)	35.9575	6.16794	4.50871	2.62479	-0.538359	0.57972	-0.928654	0.353069	0.5964
>cel-miR-77-3p(g)	44.2892	6.16585	7.76025	2.6243	0.0914939	0.456448	0.200448	0.841131	0.917124
>cel-miR-790-3p(s)	40.6044	5.9973	6.28121	2.58431	-0.289339	0.421929	-0.685752	0.492869	0.71638
>cel-miR-43-5p(s)	25.4115	5.73828	2.91043	2.52062	-0.788574	0.647962	-1.21701	0.223602	0.461987
>cel-miR-1-5p(s)	36.9017	5.64862	5.51543	2.4979	-0.450627	0.471132	-0.956477	0.338831	0.576243
>cel-miR-35-5p(s)	35.2274	5.46135	5.3822	2.44926	-0.258692	0.445914	-0.580138	0.561821	0.780307
>cel-miR-251-5p(g)	29.7331	5.40418	4.25833	2.43408	-0.225734	0.620615	-0.363727	0.716062	0.849714
>cel-miR-38-5p(s)	23.0534	5.32544	2.10261	2.4129	-1.37803	0.55094	-2.50123	0.0123763	0.0687571
>cel-miR-228-3p(s)	36.561	5.21163	5.35382	2.38173	-0.266713	0.517802	-0.515087	0.606492	0.789822
>cel-miR-246-3p(g)	90.6028	5.13517	23.4435	2.36041	1.5811	0.412286	3.83497	0.000125582	0.00184679
>cel-miR-4813-5p(s)	30.1241	5.10614	3.83329	2.35223	-0.657914	0.513976	-1.28005	0.200528	0.428479
>cel-miR-788-5p(s)	32.7174	4.67837	5.26807	2.22601	-0.102899	0.502233	-0.204884	0.837663	0.917124
>cel-miR-4808-3p(g)	45.738	4.55187	9.7226	2.18646	0.778407	0.405573	1.91927	0.0549496	0.185641
>cel-miR-5551-5p(g)	38.1074	4.50545	7.25324	2.17167	0.435426	0.427295	1.01903	0.308188	0.558312
>cel-miR-260(g)	28.5768	4.42486	3.77151	2.14563	-0.479634	0.565383	-0.848335	0.396252	0.631262
>cel-miR-5594-3p(g)	22.6602	4.3393	2.69602	2.11746	-0.834514	0.53101	-1.57156	0.116052	0.316323
>cel-miR-1822-5p(s)	29.6918	4.28929	4.78421	2.10074	-0.0600082	0.45583	-0.131646	0.895264	0.944372
>cel-miR-82-5p(s)	26.5711	4.23739	2.774	2.08318	-1.15112	0.516182	-2.23006	0.0257432	0.114925
>cel-miR-2209a-3p(g)	48.686	4.14392	12.1013	2.051	1.50402	0.445473	3.37623	0.000734866	0.00798767
>cel-miR-74-5p(s)	24.3309	4.02483	2.69714	2.00893	-0.973545	0.515725	-1.88772	0.0590635	0.196878
>cel-miR-788-3p(g)	20.1091	3.97593	2.72205	1.99129	-0.302674	0.703815	-0.430048	0.667161	0.816914
>cel-miR-360-5p(s)	14.9035	3.73582	1.69494	1.90142	-1.10573	0.833219	-1.32706	0.18449	0.415518
>cel-miR-240-3p(g)	23.3768	3.63291	3.02363	1.86113	-0.791122	0.572606	-1.38162	0.167089	0.386781
>cel-miR-75-5p(s)	24.8745	3.54819	3.92266	1.82709	-0.137417	0.525538	-0.261478	0.793724	0.910234
>cel-miR-79-5p(s)	27.8266	3.48494	4.98806	1.80114	0.201338	0.472262	0.426327	0.669869	0.816914
>cel-miR-36-5p(s)	21.9027	3.44849	3.23454	1.78596	-0.27975	0.532225	-0.525624	0.59915	0.789822
>cel-miR-243-3p(g)	21.4641	3.41054	2.89924	1.77	-0.333949	0.659745	-0.506178	0.612732	0.789822
>cel-lin-4-5p(g)	69.9307	3.21819	18.9044	1.68625	2.28851	0.425541	5.37788	7.53664e-08	2.69166e-06
>cel-miR-791-5p(s)	26.9394	3.21366	5.48567	1.68422	0.51054	0.488641	1.04482	0.296108	0.55244
>cel-miR-2-5p(s)	19.9894	2.99451	2.90657	1.58232	-0.563158	0.58293	-0.966082	0.334003	0.575492
>cel-miR-86-3p(s)	14.6846	2.96015	1.28968	1.56567	-1.48647	0.634051	-2.3444	0.0190575	0.0958818
>cel-miR-34-5p(g)	54.6344	2.89974	15.193	1.53592	2.20197	0.420669	5.23444	1.65482e-07	5.17132e-06
>cel-miR-800-3p(s)	21.5121	2.83633	3.67367	1.50403	-0.0392379	0.565635	-0.0693695	0.944695	0.960056
>cel-miR-237-5p(g)	43.3055	2.61809	11.307	1.38851	1.68661	0.457097	3.68983	0.000224408	0.00295274
>cel-miR-2214-5p(g)	27.3363	2.53691	5.52318	1.34307	0.788174	0.547214	1.44034	0.149772	0.367087
>cel-miR-235-5p(s)	15.683	2.45329	2.49101	1.29472	-0.308232	0.62634	-0.492116	0.622637	0.79418
>cel-miR-230-3p(g)	110.101	2.42799	32.7286	1.27976	3.54827	0.427597	8.29815	1.05749e-16	8.81239e-15
>cel-miR-42-5p(s)	21.3891	2.38117	3.90639	1.25167	0.249169	0.530063	0.470073	0.638303	0.796038
>cel-miR-64-3p(s)	8.72258	2.1184	0.973124	1.08298	-0.887091	0.82277	-1.07818	0.280955	0.544486
>cel-miR-239a-3p(s)	51.8927	2.10142	16.1945	1.07136	2.61619	0.519619	5.03482	4.78304e-07	1.08705e-05
>cel-miR-4936(g)	10.374	2.05366	1.27565	1.03819	-0.739836	0.696476	-1.06226	0.288119	0.549846
>cel-miR-73-5p(s)	11.1069	1.9517	1.46343	0.964735	-0.678449	0.705304	-0.961924	0.336088	0.575492
>cel-miR-2212-5p(g)	12.6761	1.94777	1.97391	0.961822	-0.235209	0.651402	-0.361081	0.718039	0.849714
cel-miR-1829b-3p(s)	16.9208	1.78844	2.91594	0.838701	0.142882	0.651011	0.219476	0.826279	0.917124
cel-miR-1829c-3p(s)	16.7166	1.74521	2.91594	0.8034	0.180693	0.651295	0.277436	0.781445	0.904787
>cel-miR-4809-3p(g)	17.6627	1.69142	3.35476	0.758234	0.511883	0.64117	0.798357	0.424663	0.663468
>cel-miR-247-3p(g)	8.99987	1.69083	0.770722	0.757728	-1.4026	0.860055	-1.63082	0.102928	0.292408
cel-miR-1818-3p(s)	10.3686	1.63704	1.40363	0.711086	-0.500409	0.693477	-0.721595	0.470544	0.706202
>cel-miR-357-3p(g)	10.6508	1.58927	1.86299	0.668368	0.110526	0.684971	0.161359	0.87181	0.923528
>cel-miR-34-3p(s)	16.5424	1.55944	4.13474	0.64103	1.48988	0.656511	2.26939	0.0232447	0.107614
>cel-miR-2215-3p(g)	11.4921	1.49564	1.48195	0.58076	-0.757811	0.718914	-1.05411	0.291835	0.55244
>cel-miR-1020-5p(s)	6.09956	1.37765	0.521793	0.462213	-1.74959	1.02762	-1.70256	0.0886507	0.271587
>cel-miR-1829b-5p(g)	8.08851	1.37237	1.08345	0.456673	-0.462058	0.846992	-0.545528	0.58539	0.789822
>cel-miR-795-5p(g)	15.6725	1.35897	3.13196	0.442519	1.05332	0.875867	1.2026	0.22913	0.46953
>cel-miR-233-5p(s)	13.9549	1.34802	2.42544	0.430838	0.174705	0.697265	0.250557	0.802156	0.912965
>cel-miR-797-5p(g)	14.4067	1.33273	3.35657	0.414386	1.93603	0.944837	2.04906	0.0404559	0.151033
>cel-miR-2217-3p(g)	10.9846	1.3263	1.88328	0.407411	0.143836	0.725086	0.198371	0.842755	0.917124
>cel-miR-1824-5p(g)	14.7384	1.31818	3.05861	0.398552	0.607461	0.66452	0.914136	0.360645	0.604747
>cel-miR-799(g)	11.7304	1.31046	2.3259	0.390079	0.572699	0.674085	0.849595	0.39555	0.631262
>cel-miR-53-3p(s)	6.29197	1.20682	0.856994	0.271214	-0.497359	1.09225	-0.455353	0.648855	0.799083
>cel-miR-255-5p(s)	4.74668	1.01313	0.429651	0.018822	-1.40445	1.09561	-1.2819	0.199879	0.428479
>cel-miR-798(g)	7.15341	0.963873	1.28711	-0.0530845	0.0805324	0.812842	0.099075	0.921079	0.954318
>cel-miR-356b-5p(s)	7.39527	0.921391	1.60425	-0.118114	0.753878	0.888974	0.848031	0.396421	0.631262
>cel-miR-354(g)	4.90153	0.860231	0.706963	-0.217204	0.00709285	1.26086	0.00562539	0.995512	0.995512
>cel-miR-791-3p(g)	12.7329	0.854952	3.06352	-0.226085	2.27151	1.05238	2.15845	0.0308932	0.130903
>cel-miR-1830-3p(s)	7.11938	0.843993	1.20939	-0.244697	-0.0867603	0.855442	-0.101422	0.919216	0.954318
>cel-miR-4814-3p(g)	13.8819	0.790203	3.61459	-0.339704	1.74322	0.668463	2.60781	0.00911244	0.0569528
>cel-miR-2207-5p(g)	3.1141	0.734323	0.0946495	-0.445514	-3.41717	1.48126	-2.30694	0.0210583	0.0993317
>cel-miR-244-3p(s)	4.77765	0.717141	0.875241	-0.479671	0.209777	1.02775	0.204112	0.838266	0.917124
>cel-miR-240-5p(s)	3.88599	0.716393	0.338828	-0.481177	-1.2506	1.28992	-0.969514	0.332289	0.575492
>cel-miR-2208a-5p(s)	6.17459	0.704491	1.39789	-0.505347	0.857096	1.01071	0.84801	0.396433	0.631262
>cel-miR-1817-59(g)	8.69872	0.691092	2.04083	-0.53305	1.14552	0.802611	1.42725	0.153509	0.367895
>cel-miR-66-3p(s)	6.54704	0.665043	1.23856	-0.58848	0.109046	0.888167	0.122777	0.902284	0.947777
>cel-miR-1834-5p(s)	9.22614	0.638994	2.14053	-0.646126	0.64108	0.890827	0.719646	0.471743	0.706202
>cel-miR-4812-5p(g)	4.39823	0.638051	0.846199	-0.648256	0.738109	1.09631	0.673265	0.500779	0.723477
>cel-miR-4923a(g)	4.90947	0.594072	1.06454	-0.75129	0.640491	1.05019	0.609884	0.541938	0.76545
cel-miR-254-5p(s)	4.84476	0.581422	1.03227	-0.782343	0.615702	1.00514	0.612554	0.540171	0.76545
>cel-miR-5545-3p(g)	3.49447	0.556121	0.617234	-0.846528	-0.198058	1.21819	-0.162584	0.870846	0.923528
cel-miR-62-5p(s)	3.14256	0.550842	0.538723	-0.86029	-0.249943	1.35285	-0.184753	0.853423	0.917124
>cel-miR-2218b-3p(g)	3.17601	0.538192	0.494202	-0.893808	-0.213083	1.19444	-0.178396	0.858412	0.917124
>cel-miR-85-3p(g)	4.19781	0.512891	0.873724	-0.963276	0.583151	1.07901	0.540452	0.588885	0.789822
>cel-miR-4811-3p(g)	2.33761	0.512143	0.0638914	-0.965383	-3.42467	1.61739	-2.1174	0.0342257	0.140269
>cel-miR-5552-3p(g)	4.16318	0.486842	0.685942	-1.03847	-0.0996207	1.04126	-0.0956734	0.92378	0.954318
>cel-miR-2211-3p(g)	3.59033	0.477031	0.670003	-1.06784	0.724354	1.35338	0.535216	0.5925	0.789822
>cel-miR-70-5p(s)	1.43433	0.464381	0.0315498	-1.10662	-3.46981	2.01708	-1.72022	0.0853929	NA
>cel-miR-794-5p(g)	4.60204	0.421151	1.19397	-1.24759	1.78273	1.13383	1.57231	0.115878	0.316323
>cel-miR-1820-3p(s)	3.71366	0.421151	0.828478	-1.24759	1.29427	1.21058	1.06913	0.285012	0.5481
>cel-miR-2208b-3p(g)	19.9149	0.395102	6.36783	-1.3397	3.5156	0.750002	4.68745	2.76634e-06	4.9399e-05
>cel-miR-358-3p(g)	1.28586	0.37792	0.0970247	-1.40385	-1.38432	2.20563	-0.62763	0.530246	NA
>cel-miR-2219-3p(s)	2.16248	0.364521	0.241011	-1.45592	-0.817845	1.45138	-0.563495	0.573098	0.782921
>cel-miR-234-5p(s)	1.63439	0.346592	0.127849	-1.52869	-1.5935	1.8904	-0.842942	0.399261	NA
>cel-miR-4806-5p(s)	2.89624	0.333941	0.512122	-1.58233	0.487744	1.36351	0.357713	0.720558	0.849714
>cel-miR-2209c-3p(g)	5.60774	0.326571	1.51033	-1.61453	1.6729	1.0735	1.55836	0.119148	0.320291
>cel-miR-239a-5p(g)	57.7941	0.325822	19.8942	-1.61784	4.79418	0.649343	7.38312	1.54617e-13	9.66356e-12
>cel-miR-5592-3p(g)	19.3891	0.321291	6.37025	-1.63805	3.96791	0.836973	4.74079	2.12891e-06	4.09405e-05
>cel-miR-792-3p(g)	5.28619	0.308641	1.55399	-1.696	1.87198	1.11439	1.67982	0.0929921	0.273506
>cel-miR-4810(g)	1.99829	0.295991	0.272561	-1.75638	-0.393056	1.57894	-0.248937	0.803409	0.912965
>cel-miR-76-5p(s)	3.8272	0.282592	0.722176	-1.82321	0.457586	1.25556	0.364449	0.715523	0.849714
>cel-miR-795-3p(s)	2.62058	0.26541	0.541296	-1.9137	0.807463	1.41694	0.569864	0.56877	0.782921
>cel-miR-1830-5p(g)	1.80691	0.252012	0.129366	-1.98844	-1.67845	1.88125	-0.892195	0.372288	0.609601
>cel-miR-241-3p(s)	3.76093	0.239361	0.843692	-2.06274	0.727083	1.16829	0.62235	0.533712	0.762446
>cel-miR-262(g)	6.46816	0.23483	1.96146	-2.09031	3.02014	1.17864	2.5624	0.0103951	0.0618756
>cel-miR-2208b-5p(s)	7.64665	0.234082	2.14806	-2.09492	2.26393	0.966628	2.34208	0.0191764	0.0958818
>cel-miR-230-5p(s)	4.00597	0.2169	1.22466	-2.20489	2.81376	1.40117	2.00815	0.0446273	0.15784
>cel-miR-4926(g)	1.494	0.2169	0.286456	-2.20489	0.748578	1.84244	0.406297	0.684524	NA
>cel-miR-800-5p(g)	1.10634	0.2169	0.220849	-2.20489	0.0475285	2.32002	0.0204862	0.983656	NA
>cel-miR-2218a-3p(s)	1.91258	0.216152	0.258732	-2.20988	-0.248777	2.13273	-0.116647	0.90714	0.948891
>cel-miR-360-3p(g)	1.6531	0.208781	0.174745	-2.25994	-1.3045	1.64323	-0.793866	0.427274	0.663468
>cel-miR-787-5p(s)	0.73125	0.20425	0.0477538	-2.29159	-2.12091	2.69895	-0.785829	0.431967	NA
>cel-miR-4925(g)	2.46873	0.203502	0.448164	-2.29689	0.400994	1.44734	0.277057	0.781736	0.904787
>cel-miR-1832b-3p(g)	1.28841	0.196131	0.0630997	-2.35011	-2.71831	2.18387	-1.24472	0.213234	NA
>cel-miR-4812-3p(s)	4.19711	0.190851	1.05474	-2.38948	1.55857	1.16767	1.33477	0.181953	0.413529
>cel-miR-2953-3p(s)	1.9315	0.17367	0.57113	-2.52558	2.58765	1.82506	1.41785	0.156236	0.368481
>cel-miR-4921(g)	1.22589	0.17367	0.316356	-2.52558	1.69838	2.25146	0.754346	0.450641	NA
>cel-miR-5550-3p(g)	0.979333	0.17367	0.175603	-2.52558	1.10802	2.46883	0.448802	0.653575	NA
>cel-miR-2218b-5p(s)	0.655547	0.17367	0.0800953	-2.52558	-0.0255584	2.80298	-0.00911831	0.992725	NA
>cel-miR-1019-5p(g)	0.456498	0.17367	0.0315498	-2.52558	-1.16656	3.43629	-0.339483	0.734246	NA
>cel-miR-5545-5p(s)	0.38223	0.17367	0	-2.52558	-2.1107	4.04234	-0.522149	0.601567	NA
>cel-miR-2218a-5p(g)	0.38223	0.17367	0	-2.52558	-2.1107	4.04234	-0.522149	0.601567	NA
>cel-miR-2209b-3p(g)	1.03975	0.172922	0.0946495	-2.53181	-1.78518	2.53336	-0.70467	0.481016	NA
cel-miR-793-5p(s)	1.40359	0.147621	0.221707	-2.76003	-0.448031	1.85465	-0.241571	0.809112	NA
>cel-miR-50-3p(s)	1.18747	0.134971	0.143195	-2.88928	-0.983977	1.87833	-0.523857	0.600378	NA
>cel-miR-794-3p(s)	1.13696	0.134971	0.157749	-2.88928	-1.00946	2.21061	-0.456643	0.647928	NA
>cel-miR-4806-3p(g)	1.55506	0.122321	0.285598	-3.03126	-0.0156123	1.81789	-0.00858817	0.993148	NA
>cel-miR-392-5p(s)	1.85824	0.117041	0.476415	-3.09492	1.01186	1.74255	0.580677	0.561458	0.780307
>cel-miR-245-5p(s)	1.6384	0.117041	0.304969	-3.09492	0.651924	1.85709	0.351047	0.725553	NA
>cel-miR-5549-3p(g)	0.929828	0.117041	0.126991	-3.09492	-0.83081	2.18222	-0.380718	0.703412	NA
>cel-miR-2213-5p(s)	0.681791	0.0864608	0.0800953	-3.53181	-0.81402	2.71846	-0.299442	0.764603	NA
>cel-miR-797-3p(s)	0.519898	0.0864608	0.0323416	-3.53181	-1.90006	3.24381	-0.585751	0.558043	NA
>cel-miR-84-3p(s)	0.738949	0.0738105	0.111645	-3.76003	-0.399871	2.26323	-0.176681	0.859759	NA
>cel-miR-2216-5p(g)	0.536146	0.0611603	0.0477538	-4.03126	-1.82146	3.22478	-0.564833	0.572187	NA
>cel-miR-2214-3p(s)	1.09846	0.0432304	0.271836	-4.53181	1.72704	2.14297	0.80591	0.420295	NA
>cel-miR-238-5p(s)	0.862295	0.0432304	0.192532	-4.53181	1.28694	2.49559	0.515689	0.606072	NA
>cel-miR-1832b-5p(s)	0.477554	0.0432304	0.0800953	-4.53181	-0.0103977	3.0646	-0.00339285	0.997293	NA
>cel-miR-59-5p(s)	0.427041	0.0432304	0.0946495	-4.53181	-0.142356	3.47003	-0.0410244	0.967276	NA
>cel-miR-392-3p(g)	0.427041	0.0432304	0.0946495	-4.53181	-0.142356	3.47003	-0.0410244	0.967276	NA
>cel-miR-48-3p(s)	0.427085	0.0432304	0.0646831	-4.53181	-0.208669	3.49202	-0.0597562	0.95235	NA
>cel-miR-5595-5p(g)	0.204237	0.0432304	0	-4.53181	-2.1107	4.08047	-0.517268	0.604969	NA
>cel-miR-2221(g)	0.204237	0.0432304	0	-4.53181	-2.1107	4.08047	-0.517268	0.604969	NA
>cel-miR-1828(g)	0.78127	0.0305801	0.252399	-5.03126	1.23423	2.83039	0.436062	0.662792	NA
>cel-miR-246-5p(s)	0.484198	0.0305801	0.126199	-5.03126	0.253315	3.31076	0.0765125	0.939011	NA
>cel-miR-2208a-3p(g)	0.510913	0.0305801	0.0955075	-5.03126	0.212495	3.29716	0.064448	0.948613	NA
>cel-miR-2219-5p(g)	0.40993	0.0305801	0.0946495	-5.03126	-0.144312	3.52152	-0.0409801	0.967312	NA
>cel-miR-237-3p(s)	0.409975	0.0305801	0.0646831	-5.03126	-0.208518	3.54333	-0.0588481	0.953073	NA
>cel-miR-4929(g)	0.298551	0.0305801	0.0323416	-5.03126	-1.11493	3.97321	-0.280613	0.779007	NA
cel-miR-796-3p(s)	0.34902	0.0305801	0.0477538	-5.03126	-1.11602	3.76869	-0.296129	0.767131	NA
>cel-miR-77-5p(s)	0.187127	0.0305801	0	-5.03126	-2.1107	4.08047	-0.517268	0.604969	NA
>cel-miR-2220-5p(s)	0.187127	0.0305801	0	-5.03126	-2.1107	4.08047	-0.517268	0.604969	NA
