# Supplementary material for: HRPK-1, a conserved KH-domain protein, modulates microRNA activity during Caenorhabditis elegans development
Source: PLoS Genet. 2019 Oct 4;15(10):e1008067. doi: 10.1371/journal.pgen.1008067 (PMC6795461; doi:10.1371/journal.pgen.1008067)
Supplement: S4 Table — (XLSX) [file pgen.1008067.s004.xlsx]

## Sheet: S4 Table
Table S4. DEseq analysis of miRNA abundances in hrpk-1(tm5522) vs wild type L4 larvae.
	baseMean	wt (N2) L4 larvae, average ppm	hrpk-1(tm5522) L4 larvae, average ppm	Log2 of wt average ppm	log2FoldChange	lfcSE	stat	pvalue	padj
>cel-miR-58-3p(g)	3.1578e+06	259469	84115.3	17.9852	-1.87472	0.593608	-3.15819	0.00158754	0.00983587
>cel-miR-1-3p(g)	3.11353e+06	251955	152019	17.9428	-0.761248	0.383946	-1.98269	0.0474016	0.13116
>cel-miR-48-5p(g)	1.79091e+06	97536.3	142052	16.5737	0.339767	0.521251	0.65183	0.514511	0.663509
>cel-miR-81-3p(g)	764548	46378.7	60672	15.5012	0.342597	0.343085	0.998577	0.317999	0.500717
>cel-miR-82-3p(g)	729792	36995.1	66112	15.175	0.717874	0.406774	1.7648	0.0775979	0.195712
>cel-miR-65-5p(g)	503239	30582.8	36958.3	14.9004	0.142592	0.480661	0.296658	0.766728	0.839541
>cel-miR-228-5p(g)	524273	24339.9	55027	14.571	1.20105	0.372075	3.22798	0.0012467	0.00866606
>cel-miR-71-5p(g)	461563	22963.8	45756.3	14.4871	1.00451	0.331329	3.03177	0.00243128	0.0135866
>cel-miR-55-3p(g)	413234	22059	39135.8	14.4291	0.857016	0.358605	2.38986	0.0168546	0.0582326
>cel-miR-80-3p(g)	408001	21316.4	35891.5	14.3797	0.63482	0.453756	1.39903	0.161803	0.318026
>cel-let-7-5p(g)	472135	21033.2	46724.4	14.3604	0.999082	0.523318	1.90913	0.0562451	0.151225
>cel-miR-56-3p(g)	234899	18537.7	13967.7	14.1782	-0.349407	0.399367	-0.874904	0.381626	0.554915
>cel-miR-51-5p(g)	170050	13787.4	9126.87	13.7511	-0.569789	0.329226	-1.73069	0.0835065	0.205167
>cel-miR-72-5p(g)	157183	12501.9	7667.62	13.6099	-0.763868	0.359625	-2.12407	0.0336643	0.0999408
>cel-miR-64-5p(g)	164085	12227.9	8580.37	13.5779	-0.62494	0.475471	-1.31436	0.188725	0.353859
>cel-miR-66-5p(g)	246058	8521.81	29276.1	13.0569	1.71561	0.349355	4.91081	9.07019e-07	1.72334e-05
>cel-miR-45-3p(g)	110553	8458.47	6677.08	13.0462	-0.313331	0.356942	-0.87782	0.380041	0.554915
>cel-miR-44-3p(g)	110419	8451.3	6664.3	13.045	-0.314903	0.356922	-0.882273	0.377629	0.554915
>cel-miR-241-5p(g)	139871	7270.79	12409.1	12.8279	0.651944	0.474452	1.3741	0.169411	0.330699
>cel-miR-60-3p(g)	79460.5	5095.68	6173.39	12.3151	0.290974	0.369665	0.78713	0.431206	0.614468
>cel-miR-90-3p(g)	53400.6	4859.1	2148.83	12.2465	-1.13765	0.356868	-3.18786	0.0014333	0.00949975
>cel-miR-238-3p(g)	88486.2	4649.23	8431.6	12.1828	0.878344	0.341004	2.57576	0.0100019	0.0385209
>cel-miR-77-3p(g)	103147	4119.1	11225.7	12.0081	1.33925	0.436769	3.06626	0.00216752	0.012607
>cel-miR-46-3p(g)	59743.4	4093.05	4115.03	11.999	-0.0146871	0.319382	-0.045986	0.963321	0.977034
>cel-miR-84-5p(g)	132144	3976.07	16739.8	11.9571	2.03337	0.33279	6.11005	9.95991e-10	4.73096e-08
>cel-miR-70-3p(g)	286456	3678.49	43140.6	11.8449	3.30248	0.663413	4.97802	6.42386e-07	1.30771e-05
>cel-miR-73-3p(g)	55442.9	3632.91	4179.03	11.8269	0.208757	0.318291	0.655869	0.511908	0.663154
>cel-miR-47-3p(g)	58360.2	3402.67	4983.63	11.7325	0.54486	0.321865	1.69282	0.0904898	0.214913
>cel-lin-4-5p(g)	42309.2	3330.79	2361.86	11.7017	-0.485471	0.329224	-1.47459	0.140323	0.294059
>cel-miR-61-3p(g)	32248.2	2883.36	1207.63	11.4935	-1.27247	0.320826	-3.96622	7.30203e-05	0.000867116
>cel-miR-52-5p(g)	30648	2318.99	2051.73	11.1793	-0.0794109	0.456555	-0.173935	0.861917	0.909801
>cel-miR-235-3p(g)	34556.4	2103.18	2626.66	11.0384	0.226912	0.403803	0.561937	0.574159	0.702467
>cel-miR-50-5p(g)	24017.3	1780.44	1416.73	10.798	-0.367306	0.372987	-0.984768	0.324738	0.508518
>cel-miR-237-5p(g)	26581.3	1472.55	2342.43	10.5241	0.631192	0.348944	1.80886	0.0704725	0.180943
>cel-miR-234-3p(g)	24646.5	1466.57	2143.21	10.5182	0.595351	0.39964	1.48972	0.136299	0.287741
>cel-miR-63-3p(g)	25817.3	1431.68	2261.17	10.4835	0.617569	0.349812	1.76543	0.0774916	0.195712
>cel-miR-229-3p(s)	14265.6	1421.19	555.339	10.4729	-1.20163	0.559065	-2.14936	0.0316062	0.0979105
>cel-miR-87-3p(g)	21524.4	1386.25	1654.01	10.437	0.260413	0.34476	0.755346	0.450041	0.619622
>cel-miR-57-5p(g)	28187.5	1355.05	2807.44	10.4041	1.01511	0.38035	2.66889	0.00761028	0.0323721
>cel-miR-42-3p(g)	13936.9	1218.73	727.505	10.2512	-0.627016	0.512956	-1.22236	0.221572	0.399671
>cel-miR-233-3p(g)	12237	863.167	869.966	9.7535	0.0624548	0.410344	0.152201	0.879028	0.917392
>cel-miR-79-3p(g)	11706.6	796.853	852.033	9.63817	0.118991	0.355276	0.334926	0.737681	0.827713
>cel-miR-786-3p(g)	14542.9	766.181	1266.48	9.58154	0.602968	0.519128	1.1615	0.245438	0.423939
>cel-miR-86-5p(g)	7429.72	748.88	236.776	9.54859	-1.5619	0.455573	-3.42843	0.000607081	0.00524297
>cel-miR-252-5p(g)	7933.46	700.159	307.831	9.45154	-1.2063	0.339706	-3.55102	0.000383735	0.00352789
>cel-miR-54-3p(g)	11617.6	687.022	999.086	9.42421	0.568662	0.356048	1.59715	0.110233	0.243537
>cel-miR-80-5p(s)	10100.8	683.812	617.918	9.41746	-0.291683	0.515671	-0.565638	0.57164	0.702467
>cel-miR-35-3p(g)	6191.26	519.661	188.861	9.02143	-1.64489	0.597797	-2.75159	0.00593073	0.026004
>cel-miR-253-3p(g)	6787.43	474.118	448.98	8.8891	-0.11291	0.347611	-0.324818	0.745319	0.833003
>cel-miR-230-3p(g)	5213.69	470.07	254.476	8.87673	-0.767335	0.496735	-1.54476	0.122405	0.264283
>cel-miR-248-3p(g)	10830.5	424.662	1246.74	8.73017	1.56392	0.358941	4.35705	1.3183e-05	0.000187857
>cel-miR-246-3p(g)	13858	387.795	1755.89	8.59915	2.02462	0.559285	3.62001	0.000294587	0.00289508
>cel-miR-76-3p(g)	3356.87	383.426	48.6076	8.5828	-2.87164	0.498907	-5.75585	8.62054e-09	3.50979e-07
>cel-miR-83-3p(g)	5780.96	377.775	429.927	8.56138	0.178413	0.345317	0.516664	0.60539	0.724283
>cel-miR-40-3p(g)	6001.38	365.446	454.138	8.51351	0.216611	0.384244	0.563733	0.572936	0.702467
>cel-miR-236-3p(g)	4166.67	328.075	224.384	8.35788	-0.561325	0.328723	-1.70759	0.0877116	0.210066
>cel-miR-250-3p(g)	3334.99	320.034	67.0965	8.32208	-2.34474	0.415483	-5.6434	1.66724e-08	5.93956e-07
>cel-miR-74-3p(g)	3023.04	297.25	80.9741	8.21553	-1.86307	0.371111	-5.02027	5.15992e-07	1.21296e-05
>cel-miR-71-3p(s)	3399.25	290.375	145.353	8.18177	-1.02438	0.334076	-3.0663	0.00216727	0.012607
>cel-miR-49-3p(g)	2613.01	284.586	36.6386	8.15272	-2.92031	0.357022	-8.17965	2.84675e-16	8.11323e-14
>cel-miR-85-3p(g)	10463.2	271.153	1357.71	8.08296	2.16097	0.603544	3.58046	0.000342986	0.00325837
>cel-miR-790-5p(g)	2782.08	270.898	107.925	8.08161	-1.20822	0.522104	-2.31413	0.0206605	0.0700983
>cel-miR-59-3p(g)	4845.52	261.748	404.626	8.03203	0.483227	0.530226	0.91136	0.362106	0.546033
>cel-miR-62-3p(g)	3073.89	248.725	176.91	7.95841	-0.420709	0.443818	-0.947931	0.343165	0.528659
>cel-miR-2-3p(g)	2849.88	229.344	144.428	7.84137	-0.688505	0.319864	-2.15249	0.0313589	0.0979105
>cel-miR-793-3p(g)	2927.03	212.254	197.203	7.72965	-0.0624236	0.444923	-0.140302	0.888421	0.917392
>cel-miR-37-3p(g)	2377.51	204.286	43.7854	7.67444	-2.49222	0.733154	-3.39931	0.000675561	0.00566279
>cel-miR-785-3p(g)	3418.71	180.741	315.961	7.49778	0.781107	0.325988	2.39612	0.0165695	0.0582326
>cel-miR-58-5p(s)	2064.86	171.585	100.057	7.42278	-0.778948	0.355462	-2.19137	0.0284252	0.0900131
>cel-miR-241-3p(s)	2025.6	168.862	95.0678	7.39971	-0.841851	0.333436	-2.52478	0.0115771	0.0423009
>cel-miR-47-5p(s)	2797.85	157.435	255.366	7.29862	0.743936	0.395147	1.88268	0.0597433	0.159129
>cel-miR-240-3p(g)	1808.38	125.608	114.626	6.97278	-0.20956	0.445666	-0.470218	0.638199	0.745438
>cel-miR-245-3p(g)	945.476	112.66	6.48789	6.81584	-4.00883	0.503736	-7.95819	1.74577e-15	1.65848e-13
>cel-miR-124-3p(g)	1085.62	111.148	19.5117	6.79634	-2.5259	0.338539	-7.46116	8.57634e-14	6.11064e-12
>cel-miR-39-3p(g)	1741.34	107.052	117.115	6.74217	-0.073988	0.58237	-0.127046	0.898904	0.924865
>cel-miR-63-5p(s)	1591.58	105.956	110.437	6.72732	-0.00197547	0.395395	-0.00499619	0.996014	0.996014
>cel-miR-355-5p(g)	1308.89	104.982	80.7021	6.714	-0.269759	0.486971	-0.553952	0.579612	0.705938
>cel-miR-46-5p(s)	1573.8	104.376	125.194	6.70564	0.350972	0.483077	0.726535	0.467511	0.64058
>cel-miR-255-3p(g)	1253.69	99.1745	68.0846	6.6319	-0.544766	0.335052	-1.62592	0.103967	0.234502
>cel-miR-53-5p(g)	1353.07	98.8904	94.0691	6.62776	0.0112227	0.44415	0.0252678	0.979841	0.990265
>cel-miR-34-5p(g)	836.66	87.4208	16.1164	6.4499	-2.41272	0.353399	-6.82718	8.66003e-12	4.93622e-10
>cel-miR-230-5p(s)	1949.95	85.3558	208.864	6.41542	1.27684	0.342827	3.72443	0.000195754	0.00206629
>cel-miR-77-5p(s)	1419.54	79.9003	112.343	6.32013	0.333333	0.675034	0.493802	0.621446	0.734905
>cel-miR-54-5p(s)	1545.88	79.8503	140.5	6.31923	0.724221	0.437876	1.65394	0.0981395	0.225563
>cel-miR-788-3p(g)	1696.97	77.6882	171.546	6.27962	1.0738	0.371517	2.8903	0.0038487	0.019328
>cel-miR-229-5p(g)	1952.11	69.828	232.626	6.12573	1.73236	0.345998	5.00685	5.5328e-07	1.21296e-05
>cel-miR-1829c-5p(g)	1428.48	69.7615	141.882	6.12436	1.01155	0.353366	2.86262	0.0042016	0.0196678
>cel-miR-232-3p(g)	687.815	65.6658	22.3691	6.03707	-1.52722	0.37714	-4.04947	5.1333e-05	0.000636083
>cel-miR-1022-5p(g)	727.96	64.5333	38.0521	6.01197	-0.625483	0.520502	-1.20169	0.229483	0.406229
>cel-miR-1020-3p(g)	1049.28	62.9799	84.0665	5.97682	0.37139	0.361337	1.02782	0.304034	0.489546
>cel-miR-243-5p(s)	910.91	59.7	70.8157	5.89966	0.284952	0.40002	0.712345	0.476251	0.644373
>cel-miR-4816-3p(g)	1042.82	56.0979	101.299	5.80987	0.939219	0.43979	2.13561	0.0327115	0.0990404
>cel-miR-788-5p(s)	694.964	54.7939	41.3679	5.77594	-0.350811	0.403879	-0.868605	0.385063	0.557071
>cel-miR-244-5p(g)	512.598	50.9121	16.5169	5.66994	-1.54086	0.477051	-3.22996	0.00123808	0.00866606
>cel-miR-5592-3p(g)	815.296	50.317	57.4283	5.65297	0.0394116	0.533899	0.0738184	0.941155	0.957961
>cel-miR-259-5p(g)	856.428	49.3559	73.2886	5.62515	0.55293	0.333148	1.65971	0.0969724	0.225563
>cel-miR-359(g)	1352.03	49.2192	152.188	5.62115	1.4778	0.520849	2.83729	0.0045498	0.0209144
>cel-miR-243-3p(g)	1138.48	49.1976	121.057	5.62052	1.24639	0.385718	3.23134	0.0012321	0.00866606
>cel-miR-1829a-3p(s)	862.185	44.6303	83.9139	5.47995	0.947547	0.369644	2.56341	0.010365	0.0393872
>cel-miR-357-3p(g)	526.074	43.7435	19.7958	5.451	-1.26546	0.47844	-2.64496	0.00816999	0.0342419
>cel-miR-67-3p(g)	840.916	41.1267	82.6701	5.362	0.978553	0.329188	2.97263	0.00295265	0.0161828
>cel-miR-787-3p(g)	693.087	39.5266	56.6357	5.30475	0.421794	0.422257	0.998905	0.317841	0.500717
>cel-miR-356b-3p(g)	448.433	35.4123	23.7281	5.14618	-0.600884	0.34596	-1.73686	0.0824119	0.204238
>cel-miR-250-5p(s)	510.699	34.8764	34.5566	5.12418	-0.058661	0.385229	-0.152276	0.87897	0.917392
>cel-miR-72-3p(s)	363.61	34.0447	13.4278	5.08936	-1.29528	0.396062	-3.27039	0.00107401	0.00833945
>cel-miR-247-3p(g)	342.456	32.542	10.347	5.02423	-1.65469	0.357821	-4.62435	3.75771e-06	6.29969e-05
>cel-miR-1817-59(g)	961.499	31.1776	115.165	4.96244	1.76016	0.670579	2.62483	0.00866924	0.0358077
>cel-miR-61-5p(s)	407.961	31.1001	24.6092	4.95885	-0.317649	0.419122	-0.757892	0.448516	0.619622
>cel-miR-231-3p(g)	383.232	30.0895	22.1698	4.91119	-0.412809	0.36229	-1.13944	0.254518	0.434357
>cel-miR-795-5p(g)	605.096	29.5595	58.9684	4.88555	0.945682	0.388731	2.43274	0.0149851	0.0533843
>cel-miR-1819-3p(g)	654.261	28.6983	70.5076	4.84289	1.30142	0.340317	3.82414	0.000131231	0.00143849
>cel-miR-4816-5p(s)	437.499	28.5735	33.4278	4.83661	0.244087	0.377356	0.646835	0.517738	0.664664
>cel-miR-789(g)	493.427	27.2707	42.505	4.76928	0.564876	0.446539	1.26501	0.205868	0.376105
>cel-miR-75-5p(s)	623.08	24.7923	67.6067	4.63182	1.32014	0.506832	2.60468	0.00919592	0.0364005
>cel-miR-239a-3p(s)	365.779	23.3738	26.4919	4.54682	0.112369	0.392642	0.286188	0.774734	0.839541
>cel-miR-83-5p(s)	405.274	23.1952	34.3982	4.53575	0.531194	0.402161	1.32085	0.186551	0.3521
>cel-miR-36-3p(g)	251.327	20.0459	10.6115	4.32523	-1.04823	0.466941	-2.24489	0.0247752	0.0811603
>cel-lsy-6-3p(g)	208.748	19.335	8.07069	4.27314	-1.21438	0.423108	-2.87014	0.00410288	0.0196678
>cel-miR-239a-5p(g)	183.089	18.7865	4.42652	4.23163	-2.03536	0.461927	-4.40624	1.05183e-05	0.000157951
>cel-miR-5551-5p(g)	437.743	18.5677	46.1664	4.21472	1.21913	0.446697	2.7292	0.00634874	0.027415
>cel-miR-254-3p(g)	190.963	17.7774	7.79337	4.15197	-1.12042	0.469268	-2.3876	0.016959	0.0582326
>cel-miR-75-3p(g)	184.784	17.654	5.66678	4.14192	-1.62389	0.42137	-3.85384	0.00011628	0.0013256
>cel-miR-84-3p(s)	225.744	17.0794	12.3853	4.09419	-0.521961	0.390725	-1.33588	0.181589	0.345019
>cel-miR-240-5p(s)	546.906	16.8553	66.426	4.07513	1.81151	0.565497	3.2034	0.00135815	0.00921605
>cel-miR-799(g)	260.221	16.6135	20.7294	4.05428	0.351906	0.396185	0.888234	0.374415	0.554915
>cel-let-7-3p(s)	158.018	15.9604	3.18087	3.99643	-2.33854	0.452653	-5.16628	2.38794e-07	6.18694e-06
>cel-miR-794-5p(g)	211.668	15.7872	13.3154	3.98068	-0.224531	0.399711	-0.561733	0.574298	0.702467
>cel-miR-48-3p(s)	201.468	15.5311	11.3993	3.95708	-0.458876	0.398477	-1.15158	0.249495	0.42835
>cel-miR-4813-3p(g)	182.87	15.236	10.1679	3.92942	-0.497538	0.476075	-1.04508	0.295985	0.482032
>cel-miR-1821(g)	207.162	14.5095	15.4249	3.85893	0.180973	0.499752	0.362125	0.717259	0.811185
>cel-miR-1820-5p(g)	764.25	14.3545	110.041	3.84344	2.8863	0.357857	8.06552	7.29221e-16	1.03914e-13
>cel-miR-51-3p(s)	140.181	14.1021	1.16467	3.81784	-3.71049	0.677583	-5.47606	4.34892e-08	1.37716e-06
>cel-miR-232-5p(s)	228.802	13.8789	18.0839	3.79482	0.330242	0.377423	0.874993	0.381578	0.554915
>cel-miR-1829a-5p(g)	315.507	13.6697	32.9787	3.77291	1.19517	0.404762	2.95276	0.00314947	0.0169358
>cel-miR-249-3p(g)	166.352	13.3303	9.59755	3.73664	-0.422087	0.459942	-0.917696	0.358778	0.543892
>cel-miR-242-5p(g)	151.502	12.8613	6.66013	3.68497	-0.972816	0.380778	-2.55481	0.0106246	0.0398424
>cel-miR-65-3p(s)	98.7356	12.5464	0.865771	3.6492	-3.63888	0.825894	-4.40599	1.05301e-05	0.000157951
>cel-miR-358-3p(g)	202.612	12.5454	14.5183	3.64909	0.0828674	0.468547	0.17686	0.859618	0.909801
>cel-miR-57-3p(s)	139.92	10.4518	8.65181	3.38568	-0.261649	0.398568	-0.656472	0.51152	0.663154
>cel-miR-60-5p(s)	151.684	10.254	9.98333	3.35811	-0.120277	0.433754	-0.277294	0.781555	0.843724
>cel-miR-797-5p(g)	211.883	9.50044	22.9203	3.24799	1.32216	0.406584	3.25188	0.00114645	0.00859838
>cel-miR-79-5p(s)	125.764	9.45137	7.31633	3.24052	-0.400479	0.456485	-0.877311	0.380318	0.554915
>cel-miR-784-5p(g)	209.939	9.4062	21.8671	3.23361	1.18326	0.409585	2.88893	0.0038656	0.019328
>cel-miR-44-5p(s)	126.778	9.39648	7.71829	3.23212	-0.302833	0.395957	-0.764813	0.444383	0.619622
>cel-miR-2-5p(s)	88.0415	9.23577	1.56368	3.20723	-2.56072	0.485926	-5.26977	1.36593e-07	3.89291e-06
>cel-miR-52-3p(s)	108.151	8.06809	6.80052	3.01223	-0.221142	0.429368	-0.515041	0.606524	0.724283
>cel-miR-90-5p(s)	87.5375	7.4499	4.28074	2.89722	-0.769621	0.446184	-1.72489	0.0845465	0.205947
>cel-miR-1-5p(s)	87.9189	7.29287	4.34208	2.86649	-0.747873	0.57529	-1.29999	0.193603	0.360633
>cel-miR-237-3p(s)	129.136	7.20605	11.522	2.84921	0.670238	0.385753	1.73748	0.082302	0.204238
>cel-miR-235-5p(s)	89.6063	7.0726	4.07167	2.82224	-0.902482	0.555911	-1.62343	0.104497	0.234502
>cel-miR-800-3p(s)	127.434	6.60903	11.8331	2.72444	0.783088	0.471577	1.66057	0.0967992	0.225563
>cel-miR-45-5p(s)	117.424	6.4468	10.9502	2.68858	0.807593	0.445642	1.8122	0.0699553	0.180943
>cel-miR-2953-3p(s)	63.244	6.22003	2.39903	2.63692	-1.24719	0.650124	-1.91839	0.0550612	0.149452
>cel-miR-1822-3p(g)	63.6265	6.07285	2.09474	2.60237	-1.49358	0.531563	-2.80978	0.00495753	0.0220765
>cel-miR-78(g)	60.4681	5.5905	0.943803	2.48298	-2.75838	0.664614	-4.15035	3.31965e-05	0.000430045
>cel-miR-231-5p(s)	87.8735	5.48855	7.14602	2.45642	0.403738	0.43349	0.931367	0.351664	0.535958
>cel-miR-236-5p(s)	154.299	5.29647	18.6871	2.40503	1.7976	0.384062	4.68048	2.86197e-06	5.09789e-05
>cel-miR-70-5p(s)	179.546	5.01641	22.3917	2.32666	1.95612	0.643749	3.03864	0.00237646	0.0135458
>cel-miR-795-3p(s)	59.5569	4.94457	2.96834	2.30585	-0.729457	0.509596	-1.43144	0.152304	0.307267
>cel-miR-796-5p(g)	108.389	4.91395	11.3875	2.29688	1.20338	0.410936	2.92839	0.00340717	0.0179823
>cel-miR-49-5p(s)	48.5432	4.68515	1.75952	2.2281	-1.32633	0.579174	-2.29004	0.0220188	0.0729694
>cel-miR-791-3p(g)	52.4276	4.67071	1.67559	2.22364	-1.55292	0.538923	-2.88152	0.00395767	0.0194472
>cel-miR-66-3p(s)	56.3688	4.52423	2.77006	2.17767	-0.755869	0.485697	-1.55626	0.119647	0.261053
>cel-miR-1830-3p(s)	83.7869	4.43012	8.30673	2.14735	0.987531	0.537786	1.83629	0.066315	0.174998
>cel-miR-4920(g)	76.3367	4.21219	6.90257	2.07457	0.702503	0.451827	1.5548	0.119993	0.261053
>cel-miR-794-3p(s)	56.8715	4.07575	3.57988	2.02706	-0.227779	0.478952	-0.475578	0.634375	0.74402
>cel-miR-43-3p(g)	37.1407	3.94372	0.740127	1.97956	-2.3429	0.636224	-3.68251	0.000230953	0.00235077
>cel-miR-2220-3p(g)	44.6176	3.84549	2.35976	1.94317	-0.606395	0.59632	-1.01689	0.309203	0.495073
>cel-miR-124-5p(s)	48.799	3.81378	3.06896	1.93122	-0.235398	0.53236	-0.442178	0.65836	0.759741
>cel-miR-1824-5p(g)	37.3603	3.72101	1.33498	1.89569	-1.35639	0.636229	-2.13192	0.0330135	0.0990404
>cel-miR-4808-3p(g)	47.5683	3.72097	2.86823	1.89568	-0.316582	0.517852	-0.611337	0.540977	0.686041
>cel-miR-791-5p(s)	39.0223	3.54773	1.80123	1.82689	-0.881562	0.619653	-1.42267	0.154832	0.308581
>cel-miR-55-5p(s)	51.6571	3.46821	3.66676	1.79419	0.0619084	0.505819	0.122392	0.902588	0.925315
>cel-miR-1018(g)	43.1381	3.41571	2.76467	1.77219	-0.189721	0.64506	-0.294113	0.768671	0.839541
>cel-miR-4936(g)	35.8464	3.38586	0.706756	1.75952	-2.33046	0.75081	-3.10392	0.00190973	0.0115803
>cel-miR-228-3p(s)	37.5004	3.35725	1.52197	1.74728	-1.125	0.551134	-2.04125	0.0412256	0.117493
>cel-miR-34-3p(s)	28.6812	3.26447	0.664539	1.70685	-2.13661	0.818969	-2.6089	0.00908339	0.0364005
>cel-miR-41-5p(s)	46.245	3.1289	2.98798	1.64566	-0.161983	0.602011	-0.26907	0.787876	0.847338
cel-miR-1829b-3p(s)	47.7075	3.00833	3.66431	1.58896	0.269411	0.524334	0.513815	0.607381	0.724283
cel-miR-1829c-3p(s)	47.774	3.00286	3.66431	1.58634	0.266242	0.525835	0.506322	0.612631	0.727499
>cel-miR-244-3p(s)	32.8607	2.92093	1.31534	1.54643	-1.14703	0.555821	-2.06366	0.0390496	0.113563
>cel-miR-1820-3p(s)	41.7713	2.86783	2.89031	1.51996	-0.00331841	0.490574	-0.00676435	0.994603	0.996014
>cel-miR-38-3p(g)	32.427	2.76999	1.14209	1.46988	-1.38793	0.605197	-2.29336	0.0218273	0.0729694
>cel-miR-56-5p(s)	74.7914	2.58698	9.12641	1.37127	1.83737	0.436946	4.20503	2.61042e-05	0.000354272
>cel-miR-82-5p(s)	44.8374	2.5687	3.85965	1.36104	0.574821	0.569327	1.00965	0.312663	0.497816
>cel-miR-1830-5p(g)	40.5261	2.46099	3.76982	1.29924	0.782406	0.690461	1.13316	0.257145	0.436229
>cel-miR-67-5p(s)	33.7255	2.41178	1.91853	1.2701	-0.439079	0.637346	-0.688919	0.490875	0.650694
>cel-miR-233-5p(s)	25.0464	2.24804	1.06405	1.16867	-1.03162	0.622392	-1.65752	0.0974154	0.225563
>cel-miR-360-5p(s)	21.9393	2.18651	0.871164	1.12863	-1.1891	0.832302	-1.42869	0.153094	0.307267
>cel-miR-259-3p(s)	35.9633	2.115	2.89815	1.08066	0.371189	0.60738	0.611131	0.541113	0.686041
>cel-miR-87-5p(s)	27.6362	2.08828	1.59461	1.06232	-0.41227	0.606472	-0.679784	0.496641	0.652271
>cel-miR-41-3p(g)	39.1012	2.05148	3.94257	1.03667	1.04215	0.723058	1.44131	0.149497	0.306523
>cel-miR-358-5p(s)	27.0318	2.02925	1.49694	1.02095	-0.493913	0.714445	-0.691323	0.489362	0.650694
>cel-miR-2208b-3p(g)	34.3666	1.8644	3.05228	0.898712	0.662867	0.525528	1.26133	0.207188	0.376106
>cel-miR-798(g)	18.6861	1.77404	0.206625	0.827042	-3.30596	1.01158	-3.26811	0.00108267	0.00833945
>cel-miR-2214-5p(g)	28.5143	1.76273	2.25375	0.817808	0.339759	0.580748	0.585036	0.558523	0.702467
>cel-miR-2953-5p(g)	21.1949	1.73643	1.25104	0.796124	-0.381445	0.67902	-0.561759	0.57428	0.702467
>cel-miR-246-5p(s)	24.1084	1.67925	1.32368	0.747817	-0.511237	0.719003	-0.711035	0.477062	0.644373
>cel-miR-5594-3p(g)	23.1248	1.59883	1.29031	0.677013	-0.464308	0.703127	-0.660347	0.509031	0.663154
>cel-miR-2217-3p(g)	25.2415	1.59198	2.0162	0.670825	0.353803	0.579645	0.610379	0.541611	0.686041
>cel-miR-792-3p(g)	12.0769	1.5662	0.0726391	0.647272	-4.12452	1.44113	-2.86201	0.0042096	0.0196678
>cel-miR-81-5p(s)	14.4191	1.54185	0.267973	0.624665	-2.55253	1.0096	-2.52827	0.0114628	0.0423009
>cel-miR-2210-3p(g)	44.3339	1.52749	5.32516	0.61116	1.75999	0.526915	3.34017	0.000837273	0.00681779
>cel-miR-800-5p(g)	23.8222	1.46596	1.85179	0.551841	0.308762	0.665895	0.463679	0.642878	0.747837
>cel-miR-1020-5p(s)	15.9344	1.46195	0.659145	0.547891	-1.07466	0.792076	-1.35676	0.174857	0.336718
>cel-miR-86-3p(s)	12.9104	1.32598	0.206625	0.407059	-2.73773	0.937125	-2.92142	0.00348443	0.0180557
>cel-miR-4807(g)	13.4045	1.31358	0.586506	0.393505	-0.981212	1.00402	-0.977284	0.328429	0.511487
>cel-miR-239b-5p(g)	22.3327	1.31204	1.65595	0.391812	0.177912	0.703354	0.252948	0.800308	0.857473
>cel-miR-4814-3p(g)	33.2608	1.30666	3.75313	0.385886	1.48763	0.569756	2.611	0.00902784	0.0364005
>cel-miR-1829b-5p(g)	16.8838	1.2466	0.854479	0.317994	-0.689466	0.894236	-0.771011	0.440701	0.619622
>cel-miR-39-5p(s)	14.7199	1.21626	0.429936	0.28245	-1.74261	1.01353	-1.71935	0.0855499	0.206625
>cel-miR-2209a-3p(g)	26.9437	1.19995	2.96885	0.262969	1.39029	0.649407	2.14086	0.0322856	0.0989396
>cel-miR-1822-5p(s)	12.1488	1.11113	0.594849	0.152032	-0.76767	0.87508	-0.877256	0.380347	0.554915
>cel-miR-790-3p(s)	11.2612	1.02577	0.482941	0.0367009	-1.07159	0.98688	-1.08583	0.277553	0.459898
>cel-miR-4806-5p(s)	11.0576	0.962211	0.460862	-0.0555742	-1.04576	0.873214	-1.1976	0.231072	0.406516
>cel-miR-2221(g)	7.48977	0.961262	0.0726391	-0.0569981	-3.41491	1.55643	-2.19407	0.0282307	0.0900131
cel-miR-254-5p(s)	7.99157	0.958252	0	-0.061523	-5.96576	1.71294	-3.48276	0.000496273	0.00441993
>cel-miR-43-5p(s)	16.8337	0.849091	1.58331	-0.236009	0.835706	0.694409	1.20348	0.228791	0.406229
>cel-miR-59-5p(s)	10.5863	0.843584	0.340612	-0.245396	-1.56607	1.11614	-1.40311	0.160584	0.317822
>cel-miR-36-5p(s)	8.10515	0.7657	0.198283	-0.385149	-2.00339	1.04106	-1.92438	0.0543074	0.148823
>cel-miR-5549-3p(g)	7.45821	0.742852	0.0363195	-0.428853	-4.37786	1.69438	-2.58375	0.00977314	0.0381554
>cel-miR-64-3p(s)	8.85228	0.738893	0.348955	-0.436563	-1.22073	1.03541	-1.17898	0.238405	0.414302
>cel-miR-354(g)	6.08055	0.729984	0	-0.454062	-5.57214	1.76012	-3.16578	0.00154668	0.00979565
>cel-miR-252-3p(s)	6.53079	0.718584	0.0446621	-0.476772	-4.15726	1.6804	-2.47397	0.013362	0.0482046
>cel-miR-4929(g)	7.80824	0.685365	0.4162	-0.545056	-0.56873	1.05782	-0.537645	0.590822	0.714443
>cel-miR-4806-3p(g)	12.9691	0.684331	1.2427	-0.547233	0.885961	0.747601	1.18507	0.235989	0.412619
>cel-miR-5592-5p(s)	11.1989	0.64509	0.849085	-0.632428	0.261668	0.865637	0.302284	0.762436	0.839541
>cel-miR-787-5p(s)	5.20012	0.605931	0.108959	-0.722775	-2.21867	1.52045	-1.45922	0.144505	0.298435
>cel-miR-4812-3p(s)	7.34541	0.591046	0.360246	-0.758657	-0.750231	0.983919	-0.762493	0.445766	0.619622
>cel-miR-2212-5p(g)	15.1136	0.571683	1.74528	-0.806714	1.58142	0.708058	2.23346	0.0255185	0.0826452
>cel-miR-251-5p(g)	4.63048	0.568712	0	-0.814229	-5.18232	1.83542	-2.82351	0.00475006	0.0214883
>cel-miR-53-3p(s)	10.322	0.553826	0.946752	-0.852496	0.765545	0.81702	0.936996	0.348761	0.534391
>cel-miR-392-5p(s)	12.3259	0.550386	1.27607	-0.861483	1.14984	1.0297	1.11668	0.264131	0.443638
>cel-miR-5546-3p(g)	10.0171	0.54737	0.963437	-0.869412	0.88774	0.857555	1.0352	0.300576	0.486729
>cel-miR-5553-3p(g)	6.84799	0.545393	0.323927	-0.874631	-0.826085	1.05968	-0.779558	0.435651	0.617714
>cel-miR-2216-5p(g)	5.2403	0.520089	0.22626	-0.943169	-0.990185	1.29776	-0.762997	0.445465	0.619622
>cel-miR-1823(g)	6.23217	0.518068	0.242945	-0.948786	-1.19428	1.08846	-1.09723	0.272543	0.454238
>cel-miR-262(g)	12.7685	0.506194	1.4184	-0.982237	1.41253	0.865057	1.63287	0.102496	0.23369
>cel-miR-4809-3p(g)	6.6823	0.501717	0.438279	-0.995055	-0.181834	1.13674	-0.159961	0.872912	0.917392
>cel-miR-42-5p(s)	17.8503	0.479858	2.32344	-1.05932	2.20015	0.691865	3.18003	0.00147261	0.00953847
cel-miR-1818-3p(s)	4.04294	0.475425	0.0726391	-1.07271	-2.45803	1.63888	-1.49982	0.133662	0.286418
>cel-miR-797-3p(s)	6.46429	0.424266	0.379881	-1.23696	-0.324419	1.11958	-0.289768	0.771994	0.839541
>cel-miR-392-3p(g)	4.15882	0.423321	0.0446621	-1.24018	-3.45474	1.88896	-1.82891	0.0674128	0.176263
>cel-miR-260(g)	7.79194	0.42134	0.748469	-1.24694	0.895822	0.94112	0.951868	0.341164	0.528433
>cel-miR-4922(g)	14.994	0.403441	1.88221	-1.30957	2.00964	1.00168	2.00626	0.0448287	0.126497
>cel-miR-238-5p(s)	4.16183	0.393072	0.125644	-1.34714	-1.68839	1.56504	-1.07881	0.280672	0.462379
cel-miR-793-5p(s)	4.51608	0.378655	0.242945	-1.40105	-0.584312	1.20264	-0.485857	0.627068	0.738489
>cel-miR-4811-3p(g)	5.02286	0.370651	0.170306	-1.43187	-1.4658	1.3995	-1.04737	0.294927	0.482032
>cel-miR-357-5p(s)	3.82737	0.35331	0.0726391	-1.50099	-2.33319	1.59428	-1.46347	0.143338	0.298184
>cel-miR-356b-5p(s)	4.66015	0.34789	0.270922	-1.5233	-0.375396	1.23851	-0.303102	0.761812	0.839541
>cel-miR-255-5p(s)	5.03807	0.345867	0.262579	-1.53171	-0.571175	1.29616	-0.440667	0.659454	0.759741
>cel-miR-1834-5p(s)	3.64805	0.343415	0.0893243	-1.54198	-2.09845	1.62566	-1.29083	0.196763	0.362178
>cel-miR-4926(g)	5.15685	0.341434	0.424543	-1.55032	0.440439	1.14953	0.383147	0.701611	0.79665
>cel-miR-5547-5p(g)	4.2849	0.340918	0.198283	-1.5525	-0.852435	1.2456	-0.684358	0.493749	0.651474
>cel-miR-4812-5p(g)	3.60331	0.321081	0.18994	-1.63899	-0.595478	1.41095	-0.422039	0.672997	0.770297
>cel-miR-4925(g)	2.89466	0.305203	0.108959	-1.71216	-1.22407	1.76399	-0.69392	0.487732	0.650694
>cel-miR-360-3p(g)	3.48976	0.303698	0.133986	-1.71929	-1.29617	1.52983	-0.847264	0.396848	0.56835
>cel-miR-245-5p(s)	4.01843	0.299738	0.290556	-1.73822	0.133342	1.52139	0.0876449	0.930159	0.950162
>cel-miR-4815(g)	2.30368	0.268974	0	-1.89446	-4.16881	2.09159	-1.99313	0.0462472	0.12922
>cel-miR-37-5p(s)	2.9373	0.266951	0.0363195	-1.90535	-2.96613	1.98728	-1.49256	0.135553	0.287741
>cel-miR-2208b-5p(s)	6.41244	0.254085	0.756812	-1.97661	1.65844	1.03833	1.59722	0.110216	0.243537
>cel-miR-4923b(g)	3.50881	0.248621	0.242945	-2.00798	-0.014705	1.30945	-0.0112299	0.99104	0.996014
>cel-miR-4810(g)	2.7442	0.246124	0.108959	-2.02254	-1.10906	1.9214	-0.577211	0.563797	0.702467
>cel-miR-50-3p(s)	2.96828	0.228268	0.181598	-2.1312	-0.240634	1.66333	-0.14467	0.884971	0.917392
>cel-miR-5552-3p(g)	3.87986	0.214886	0.385274	-2.21836	0.944775	1.34913	0.700285	0.483749	0.650324
>cel-miR-2218b-3p(g)	2.45548	0.213897	0.133986	-2.22501	-0.616706	1.76418	-0.349571	0.726661	0.81857
>cel-miR-2211-3p(g)	1.89361	0.194533	0.0726391	-2.36191	-1.18431	2.04219	-0.579922	0.561967	0.702467
>cel-miR-2215-3p(g)	4.12389	0.187563	0.368589	-2.41455	0.709176	1.32184	0.536505	0.591609	0.714443
>cel-miR-4923a(g)	3.71253	0.186574	0.290556	-2.42218	0.375436	1.7604	0.213267	0.831119	0.883839
>cel-miR-5550-3p(g)	1.71862	0.17319	0.0726391	-2.52957	-1.00913	2.30192	-0.438384	0.661108	0.759741
>cel-miR-2208a-5p(s)	1.97275	0.171212	0.108959	-2.54615	-0.469669	1.89129	-0.248333	0.803877	0.858071
>cel-miR-4937(g)	7.05095	0.166265	0.97178	-2.58844	2.53911	1.24152	2.04516	0.0408388	0.117493
>cel-miR-85-5p(s)	3.66481	0.147891	0.424543	-2.7574	1.60059	1.32553	1.20751	0.227235	0.406229
>cel-miR-2219-3p(s)	2.62731	0.144923	0.234602	-2.78665	0.688422	1.73497	0.396792	0.691521	0.788334
>cel-miR-266(g)	1.33909	0.136961	0	-2.86816	-3.36854	2.48277	-1.35677	0.174854	0.336718
>cel-miR-247-5p(s)	1.57437	0.133475	0.0363195	-2.90535	-1.96685	2.28073	-0.862381	0.388478	0.559173
>cel-miR-2218a-3p(s)	2.57685	0.125559	0.262579	-2.99357	1.12844	1.56935	0.719046	0.472112	0.64379
>cel-miR-73-5p(s)	1.09511	0.12358	0	-3.01648	-3.09196	2.97154	-1.04052	0.298097	NA
>cel-miR-40-5p(s)	1.69685	0.11463	0.0893243	-3.12495	-0.645485	2.24774	-0.287171	0.773981	0.839541
>cel-miR-2209c-3p(g)	1.18793	0.112133	0	-3.15672	-3.19142	2.86091	-1.11552	0.264626	0.443638
>cel-miR-2216-3p(s)	0.810933	0.109681	0	-3.18862	-2.68061	3.17529	-0.844209	0.398552	NA
>cel-miR-1832b-3p(g)	1.43401	0.0997409	0.0893243	-3.32567	-0.301231	2.13999	-0.140763	0.888057	0.917392
>cel-miR-74-5p(s)	1.01045	0.093287	0	-3.42218	-2.95543	2.99868	-0.985578	0.32434	NA
>cel-miR-234-5p(s)	0.657282	0.0873488	0	-3.51707	-2.37581	3.41173	-0.696366	0.486199	NA
>cel-miR-4813-5p(s)	2.91527	0.0828736	0.385274	-3.59294	2.21316	1.54647	1.4311	0.152401	0.307267
>cel-miR-784-3p(s)	1.44665	0.0818842	0.125644	-3.61027	0.569862	1.95429	0.291596	0.770596	0.839541
>cel-miR-35-5p(s)	0.790295	0.0764197	0	-3.70991	-2.60445	3.23634	-0.804753	0.420963	NA
cel-miR-242-3p(s)	0.460953	0.0669956	0	-3.89979	-1.86907	4.48888	-0.416378	0.677133	NA
>cel-miR-239b-3p(s)	0.482292	0.0660063	0	-3.92125	-1.93382	3.83084	-0.504802	0.613698	NA
cel-miR-355-3p(s)	0.503631	0.0650169	0	-3.94304	-1.98821	3.77756	-0.526321	0.598665	NA
>cel-miR-4927(g)	0.548798	0.0605417	0	-4.04593	-2.09071	3.28122	-0.637174	0.524012	NA
>cel-miR-2219-5p(g)	0.548798	0.0605417	0	-4.04593	-2.09071	3.28122	-0.637174	0.524012	NA
>cel-miR-2210-5p(s)	3.84022	0.0595524	0.566872	-4.0697	3.14774	1.49141	2.11058	0.0348083	0.102272
>cel-miR-786-5p(s)	0.78159	0.0595524	0.0363195	-4.0697	-0.725273	2.99278	-0.242341	0.808516	NA
cel-miR-785-5p(s)	0.570137	0.0595524	0	-4.0697	-2.14102	3.6329	-0.589343	0.555631	NA
>cel-miR-2214-3p(s)	2.50684	0.0560665	0.332269	-4.15672	2.33293	1.72467	1.35268	0.176158	0.336946
>cel-miR-4811-5p(s)	0.615305	0.0550771	0	-4.1824	-2.23514	3.54986	-0.629642	0.528929	NA
>cel-miR-2207-5p(g)	0.518755	0.0446638	0.0363195	-4.48475	0.0872317	3.80047	0.0229529	0.981688	NA
>cel-miR-2212-3p(s)	0.307302	0.0446638	0	-4.48475	-1.30867	4.53894	-0.28832	0.773102	NA
>cel-miR-253-5p(s)	0.328641	0.0436744	0	-4.51707	-1.37727	4.43498	-0.310547	0.756145	NA
>cel-miR-1022-3p(s)	0.328641	0.0436744	0	-4.51707	-1.37727	4.43498	-0.310547	0.756145	NA
>cel-miR-1828(g)	0.6066	0.0382098	0.0363195	-4.70991	-0.18058	3.25412	-0.0554928	0.955746	NA
>cel-lin-4-3p(s)	0.440315	0.0337346	0	-4.88963	-1.74559	4.50641	-0.387356	0.698493	NA
>cel-miR-5551-3p(s)	0.409354	0.0223319	0.0446621	-5.48475	0.935981	4.12776	0.226753	0.820616	NA
>cel-miR-2218a-5p(g)	0.153651	0.0223319	0	-5.48475	-0.599552	4.56209	-0.13142	0.895443	NA
cel-miR-796-3p(s)	0.153651	0.0223319	0	-5.48475	-0.599552	4.56209	-0.13142	0.895443	NA
>cel-miR-5545-3p(g)	0.809348	0.0213425	0.108959	-5.55012	2.30984	3.15764	0.731508	0.464469	NA
>cel-miR-1019-5p(g)	0.17499	0.0213425	0	-5.55012	-0.599552	4.56209	-0.13142	0.895443	NA
>cel-miR-4932(g)	0.17499	0.0213425	0	-5.55012	-0.599552	4.56209	-0.13142	0.895443	NA
>cel-miR-76-5p(s)	0.17499	0.0213425	0	-5.55012	-0.599552	4.56209	-0.13142	0.895443	NA
>cel-miR-2208a-3p(g)	0.17499	0.0213425	0	-5.55012	-0.599552	4.56209	-0.13142	0.895443	NA
>cel-miR-256(g)	0.17499	0.0213425	0	-5.55012	-0.599552	4.56209	-0.13142	0.895443	NA
>cel-miR-5595-5p(g)	1.32167	0.0168673	0.18994	-5.88963	3.09853	2.40155	1.29022	0.196974	0.362178
>cel-miR-792-5p(s)	0.43161	0.0168673	0.0363195	-5.88963	0.805615	4.04734	0.199048	0.842225	NA
>cel-miR-1818-5p(g)	0.220157	0.0168673	0	-5.88963	-0.599552	4.56209	-0.13142	0.895443	NA
>cel-miR-5546-5p(s)	0.220157	0.0168673	0	-5.88963	-0.599552	4.56209	-0.13142	0.895443	NA
>cel-miR-1833(g)	0.220157	0.0168673	0	-5.88963	-0.599552	4.56209	-0.13142	0.895443	NA
cel-lsy-6-5p(s)	0.220157	0.0168673	0	-5.88963	-0.599552	4.56209	-0.13142	0.895443	NA
>cel-miR-5553-5p(s)	0.220157	0.0168673	0	-5.88963	-0.599552	4.56209	-0.13142	0.895443	NA
>cel-miR-249-5p(s)	0.220157	0.0168673	0	-5.88963	-0.599552	4.56209	-0.13142	0.895443	NA
